# Supplementary material for: Broad immunogenicity of house dust mite proteins contrasts restricted specific IgE and IgG4 associated with allergy
Source: PLoS One. 2026 Feb 9;21(2):e0338593. doi: 10.1371/journal.pone.0338593 (PMC12885264; doi:10.1371/journal.pone.0338593)
Supplement: S2 File — (XLSX) [file pone.0338593.s002.xlsx]

## Sheet: Figure1
dot_id	serum_id	subject_group	name	value	protein_group	zero_one_scale
Der p 1	A	Allergics	IgG	3536.72	Allergens	0.180736
Der p 1	A	Allergics	IgA	5104.7	Allergens	0
Der p 1	A	Allergics	IFNγ	188.766	Allergens	0.368799
Der p 1	A	Allergics	IL-17	5	Allergens	0
Der p 1	B	Allergics	IgG	5272.62	Allergens	0.265963
Der p 1	B	Allergics	IgA	5104.7	Allergens	0
Der p 1	B	Allergics	IFNγ		Allergens
Der p 1	B	Allergics	IL-17		Allergens
Der p 1	C	Allergics	IgG	4911.92	Allergens	0.250839
Der p 1	C	Allergics	IgA	5104.7	Allergens	0
Der p 1	C	Allergics	IFNγ	1056.27	Allergens	0.584962
Der p 1	C	Allergics	IL-17	71.0255	Allergens	0.425451
Der p 1	D	Allergics	IgG	5714.32	Allergens	0.283133
Der p 1	D	Allergics	IgA	5104.7	Allergens	0
Der p 1	D	Allergics	IFNγ	750.292	Allergens	0.542026
Der p 1	D	Allergics	IL-17	159.688	Allergens	0.555348
Der p 1	E	Allergics	IgG	1516.45	Allergens	0
Der p 1	E	Allergics	IgA	5104.7	Allergens	0
Der p 1	E	Allergics	IFNγ	36.6051	Allergens	0.162889
Der p 1	E	Allergics	IL-17	13.0158	Allergens	0.153392
Der p 1	F	Allergics	IgG	3986.72	Allergens	0.206298
Der p 1	F	Allergics	IgA	5104.7	Allergens	0
Der p 1	F	Allergics	IFNγ	85.4628	Allergens	0.269326
Der p 1	F	Allergics	IL-17	41.7319	Allergens	0.340192
Der p 1	G	Allergics	IgG	1516.45	Allergens	0
Der p 1	G	Allergics	IgA	5104.7	Allergens	0
Der p 1	G	Allergics	IFNγ	49.5419	Allergens	0.200878
Der p 1	G	Allergics	IL-17	139.649	Allergens	0.53385
Der p 1	A	Non-allergics	IgG	3156.02	Allergens	0.156429
Der p 1	A	Non-allergics	IgA	5104.7	Allergens	0
Der p 1	A	Non-allergics	IFNγ	78.5	Allergens	0.258658
Der p 1	A	Non-allergics	IL-17	5	Allergens	0
Der p 1	B	Non-allergics	IgG	7977.52	Allergens	0.354343
Der p 1	B	Non-allergics	IgA	5104.7	Allergens	0
Der p 1	B	Non-allergics	IFNγ	76.6027	Allergens	0.255586
Der p 1	B	Non-allergics	IL-17	5	Allergens	0
Der p 1	H	Allergics	IgG	1516.45	Allergens	0
Der p 1	H	Allergics	IgA	5104.7	Allergens	0
Der p 1	H	Allergics	IFNγ		Allergens
Der p 1	H	Allergics	IL-17		Allergens
Der p 1	I	Allergics	IgG	11068.8	Allergens	0.424242
Der p 1	I	Allergics	IgA	5104.7	Allergens	0
Der p 1	I	Allergics	IFNγ	463.156	Allergens	0.48147
Der p 1	I	Allergics	IL-17	217.096	Allergens	0.604588
Der p 1	J	Allergics	IgG	9057.22	Allergens	0.381435
Der p 1	J	Allergics	IgA	5104.7	Allergens	0
Der p 1	J	Allergics	IFNγ	245.206	Allergens	0.401637
Der p 1	J	Allergics	IL-17	5	Allergens	0
Der p 1	K	Allergics	IgG	10779.1	Allergens	0.418581
Der p 1	K	Allergics	IgA	5104.7	Allergens	0
Der p 1	K	Allergics	IFNγ	10	Allergens	0
Der p 1	K	Allergics	IL-17	26.9163	Allergens	0.269882
Der p 1	L	Allergics	IgG	9502.42	Allergens	0.391676
Der p 1	L	Allergics	IgA	5104.7	Allergens	0
Der p 1	L	Allergics	IFNγ	99.2807	Allergens	0.288139
Der p 1	L	Allergics	IL-17	211.566	Allergens	0.600451
Der p 1	M	Allergics	IgG	1516.45	Allergens	0
Der p 1	M	Allergics	IgA	5104.7	Allergens	0
Der p 1	M	Allergics	IFNγ	244.316	Allergens	0.401181
Der p 1	M	Allergics	IL-17	5	Allergens	0
Der p 1	N	Allergics	IgG	1516.45	Allergens	0
Der p 1	N	Allergics	IgA	5104.7	Allergens	0
Der p 1	N	Allergics	IFNγ	91.3595	Allergens	0.277701
Der p 1	N	Allergics	IL-17	14.1086	Allergens	0.166317
Der p 1	O	Allergics	IgG	21361.5	Allergens	0.564561
Der p 1	O	Allergics	IgA	5104.7	Allergens	0
Der p 1	O	Allergics	IFNγ	1241.94	Allergens	0.605289
Der p 1	O	Allergics	IL-17	290.832	Allergens	0.65147
Der p 1	C	Non-allergics	IgG	1516.45	Allergens	0
Der p 1	C	Non-allergics	IgA	5104.7	Allergens	0
Der p 1	C	Non-allergics	IFNγ		Allergens
Der p 1	C	Non-allergics	IL-17		Allergens
Der p 1	P	Allergics	IgG	1516.45	Allergens	0
Der p 1	P	Allergics	IgA	5104.7	Allergens	0
Der p 1	P	Allergics	IFNγ	56.8936	Allergens	0.218247
Der p 1	P	Allergics	IL-17	5	Allergens	0
Der p 1	Q	Allergics	IgG	6224.32	Allergens	0.301379
Der p 1	Q	Allergics	IgA	5104.7	Allergens	0
Der p 1	Q	Allergics	IFNγ	242.008	Allergens	0.399989
Der p 1	Q	Allergics	IL-17	36.3785	Allergens	0.318181
Der p 1	R	Allergics	IgG	1516.45	Allergens	0
Der p 1	R	Allergics	IgA	5104.7	Allergens	0
Der p 1	R	Allergics	IFNγ	10	Allergens	0
Der p 1	R	Allergics	IL-17	5	Allergens	0
Der p 1	S	Allergics	IgG	4959.22	Allergens	0.252885
Der p 1	S	Allergics	IgA	5104.7	Allergens	0
Der p 1	S	Allergics	IFNγ	151.274	Allergens	0.341005
Der p 1	S	Allergics	IL-17	211.904	Allergens	0.600707
Der p 1	T	Allergics	IgG	1516.45	Allergens	0
Der p 1	T	Allergics	IgA	5104.7	Allergens	0
Der p 1	T	Allergics	IFNγ	508.447	Allergens	0.493182
Der p 1	T	Allergics	IL-17	61.0792	Allergens	0.401263
Der p 1	U	Allergics	IgG	10191.1	Allergens	0.406609
Der p 1	U	Allergics	IgA	5104.7	Allergens	0
Der p 1	U	Allergics	IFNγ	958.292	Allergens	0.572742
Der p 1	U	Allergics	IL-17	296.481	Allergens	0.654554
Der p 1	D	Non-allergics	IgG	8568.92	Allergens	0.369607
Der p 1	D	Non-allergics	IgA	5104.7	Allergens	0
Der p 1	D	Non-allergics	IFNγ	22.9417	Allergens	0.104237
Der p 1	D	Non-allergics	IL-17	19.0473	Allergens	0.214439
Der p 1	Q	Non-allergics	IgG	1516.45	Allergens	0
Der p 1	Q	Non-allergics	IgA	5104.7	Allergens	0
Der p 1	Q	Non-allergics	IFNγ	429.074	Allergens	0.471875
Der p 1	Q	Non-allergics	IL-17	5	Allergens	0
Der p 1	E	Non-allergics	IgG	1516.45	Allergens	0
Der p 1	E	Non-allergics	IgA	5104.7	Allergens	0
Der p 1	E	Non-allergics	IFNγ	29.2226	Allergens	0.134614
Der p 1	E	Non-allergics	IL-17	5	Allergens	0
Der p 1	F	Non-allergics	IgG	1516.45	Allergens	0
Der p 1	F	Non-allergics	IgA	5104.7	Allergens	0
Der p 1	F	Non-allergics	IFNγ	54.5735	Allergens	0.213021
Der p 1	F	Non-allergics	IL-17	67.6764	Allergens	0.417707
Der p 1	G	Non-allergics	IgG	1516.45	Allergens	0
Der p 1	G	Non-allergics	IgA	5104.7	Allergens	0
Der p 1	G	Non-allergics	IFNγ	36.6007	Allergens	0.162874
Der p 1	G	Non-allergics	IL-17	36.1953	Allergens	0.317371
Der p 1	H	Non-allergics	IgG	1516.45	Allergens	0
Der p 1	H	Non-allergics	IgA	5104.7	Allergens	0
Der p 1	H	Non-allergics	IFNγ	10	Allergens	0
Der p 1	H	Non-allergics	IL-17	5	Allergens	0
Der p 1	I	Non-allergics	IgG	1516.45	Allergens	0
Der p 1	I	Non-allergics	IgA	5104.7	Allergens	0
Der p 1	I	Non-allergics	IFNγ	10	Allergens	0
Der p 1	I	Non-allergics	IL-17	5	Allergens	0
Der p 1	J	Non-allergics	IgG	1516.45	Allergens	0
Der p 1	J	Non-allergics	IgA	5104.7	Allergens	0
Der p 1	J	Non-allergics	IFNγ	39.4384	Allergens	0.172247
Der p 1	J	Non-allergics	IL-17	5	Allergens	0
Der p 1	K	Non-allergics	IgG	1516.45	Allergens	0
Der p 1	K	Non-allergics	IgA	5104.7	Allergens	0
Der p 1	K	Non-allergics	IFNγ	100.166	Allergens	0.289253
Der p 1	K	Non-allergics	IL-17	755.671	Allergens	0.804562
Der p 1	L	Non-allergics	IgG	5077.02	Allergens	0.257895
Der p 1	L	Non-allergics	IgA	5104.7	Allergens	0
Der p 1	L	Non-allergics	IFNγ	743.939	Allergens	0.540959
Der p 1	L	Non-allergics	IL-17	326.556	Allergens	0.670045
Der p 1	M	Non-allergics	IgG	1516.45	Allergens	0
Der p 1	M	Non-allergics	IgA	5104.7	Allergens	0
Der p 1	M	Non-allergics	IFNγ	10	Allergens	0
Der p 1	M	Non-allergics	IL-17	5	Allergens	0
Der p 1	N	Non-allergics	IgG	5983.02	Allergens	0.29294
Der p 1	N	Non-allergics	IgA	5104.7	Allergens	0
Der p 1	N	Non-allergics	IFNγ		Allergens
Der p 1	N	Non-allergics	IL-17		Allergens
Der p 1	O	Non-allergics	IgG	1516.45	Allergens	0
Der p 1	O	Non-allergics	IgA	5104.7	Allergens	0
Der p 1	O	Non-allergics	IFNγ		Allergens
Der p 1	O	Non-allergics	IL-17		Allergens
Der p 2	A	Allergics	IgG	35912.9	Allergens	0.675438
Der p 2	A	Allergics	IgA	13974.6	Allergens	0.251687
Der p 2	A	Allergics	IFNγ	10	Allergens	0
Der p 2	A	Allergics	IL-17	5	Allergens	0
Der p 2	B	Allergics	IgG	14705.1	Allergens	0.484869
Der p 2	B	Allergics	IgA	5104.7	Allergens	0
Der p 2	B	Allergics	IFNγ		Allergens
Der p 2	B	Allergics	IL-17		Allergens
Der p 2	C	Allergics	IgG	21271.7	Allergens	0.563662
Der p 2	C	Allergics	IgA	5104.7	Allergens	0
Der p 2	C	Allergics	IFNγ	981.67	Allergens	0.575768
Der p 2	C	Allergics	IL-17	160.582	Allergens	0.556243
Der p 2	D	Allergics	IgG	91822.8	Allergens	0.875796
Der p 2	D	Allergics	IgA	5104.7	Allergens	0
Der p 2	D	Allergics	IFNγ	2913.25	Allergens	0.712316
Der p 2	D	Allergics	IL-17	33.852	Allergens	0.306641
Der p 2	E	Allergics	IgG	10634	Allergens	0.415689
Der p 2	E	Allergics	IgA	48909.4	Allergens	0.564763
Der p 2	E	Allergics	IFNγ	118.782	Allergens	0.310652
Der p 2	E	Allergics	IL-17	5	Allergens	0
Der p 2	F	Allergics	IgG	67728.7	Allergens	0.810839
Der p 2	F	Allergics	IgA	5104.7	Allergens	0
Der p 2	F	Allergics	IFNγ	38.0405	Allergens	0.167717
Der p 2	F	Allergics	IL-17	12.9298	Allergens	0.152329
Der p 2	G	Allergics	IgG	23772.3	Allergens	0.587383
Der p 2	G	Allergics	IgA	5104.7	Allergens	0
Der p 2	G	Allergics	IFNγ	22.8025	Allergens	0.103473
Der p 2	G	Allergics	IL-17	11.1046	Allergens	0.127931
Der p 2	A	Non-allergics	IgG	1516.45	Allergens	0
Der p 2	A	Non-allergics	IgA	5104.7	Allergens	0
Der p 2	A	Non-allergics	IFNγ	21.7051	Allergens	0.0972813
Der p 2	A	Non-allergics	IL-17	25.6177	Allergens	0.261954
Der p 2	B	Non-allergics	IgG	14867.8	Allergens	0.487217
Der p 2	B	Non-allergics	IgA	5104.7	Allergens	0
Der p 2	B	Non-allergics	IFNγ	31.926	Allergens	0.14572
Der p 2	B	Non-allergics	IL-17	5	Allergens	0
Der p 2	H	Allergics	IgG	153521	Allergens	0.985492
Der p 2	H	Allergics	IgA	12291.8	Allergens	0.219619
Der p 2	H	Allergics	IFNγ		Allergens
Der p 2	H	Allergics	IL-17		Allergens
Der p 2	I	Allergics	IgG	30058.1	Allergens	0.637455
Der p 2	I	Allergics	IgA	22796.6	Allergens	0.373988
Der p 2	I	Allergics	IFNγ	383.945	Allergens	0.457925
Der p 2	I	Allergics	IL-17	179.342	Allergens	0.573958
Der p 2	J	Allergics	IgG	81087.9	Allergens	0.849261
Der p 2	J	Allergics	IgA	67005.4	Allergens	0.643438
Der p 2	J	Allergics	IFNγ	24.2142	Allergens	0.111014
Der p 2	J	Allergics	IL-17	5	Allergens	0
Der p 2	K	Allergics	IgG	45436.7	Allergens	0.725641
Der p 2	K	Allergics	IgA	5104.7	Allergens	0
Der p 2	K	Allergics	IFNγ	10	Allergens	0
Der p 2	K	Allergics	IL-17	5	Allergens	0
Der p 2	L	Allergics	IgG	10943.9	Allergens	0.42182
Der p 2	L	Allergics	IgA	5104.7	Allergens	0
Der p 2	L	Allergics	IFNγ	130.122	Allergens	0.322097
Der p 2	L	Allergics	IL-17	48.561	Allergens	0.364491
Der p 2	M	Allergics	IgG	15017.9	Allergens	0.48936
Der p 2	M	Allergics	IgA	5104.7	Allergens	0
Der p 2	M	Allergics	IFNγ	5792.2	Allergens	0.798586
Der p 2	M	Allergics	IL-17	35.7708	Allergens	0.31548
Der p 2	N	Allergics	IgG	129828	Allergens	0.949717
Der p 2	N	Allergics	IgA	14706.4	Allergens	0.264442
Der p 2	N	Allergics	IFNγ	132.88	Allergens	0.32473
Der p 2	N	Allergics	IL-17	73.4342	Allergens	0.430799
Der p 2	O	Allergics	IgG	57553.6	Allergens	0.776094
Der p 2	O	Allergics	IgA	5104.7	Allergens	0
Der p 2	O	Allergics	IFNγ	487.874	Allergens	0.487997
Der p 2	O	Allergics	IL-17	317.826	Allergens	0.6657
Der p 2	C	Non-allergics	IgG	13783.4	Allergens	0.471053
Der p 2	C	Non-allergics	IgA	5104.7	Allergens	0
Der p 2	C	Non-allergics	IFNγ		Allergens
Der p 2	C	Non-allergics	IL-17		Allergens
Der p 2	P	Allergics	IgG	92023.1	Allergens	0.876261
Der p 2	P	Allergics	IgA	5104.7	Allergens	0
Der p 2	P	Allergics	IFNγ	10	Allergens	0
Der p 2	P	Allergics	IL-17	5	Allergens	0
Der p 2	Q	Allergics	IgG	36366.9	Allergens	0.678119
Der p 2	Q	Allergics	IgA	5104.7	Allergens	0
Der p 2	Q	Allergics	IFNγ	115.898	Allergens	0.307566
Der p 2	Q	Allergics	IL-17	48.8276	Allergens	0.365369
Der p 2	R	Allergics	IgG	6366.56	Allergens	0.306201
Der p 2	R	Allergics	IgA	5104.7	Allergens	0
Der p 2	R	Allergics	IFNγ	10	Allergens	0
Der p 2	R	Allergics	IL-17	5	Allergens	0
Der p 2	S	Allergics	IgG	158025	Allergens	0.991664
Der p 2	S	Allergics	IgA	5104.7	Allergens	0
Der p 2	S	Allergics	IFNγ	315.034	Allergens	0.433093
Der p 2	S	Allergics	IL-17	66.6002	Allergens	0.415137
Der p 2	T	Allergics	IgG	47722.2	Allergens	0.736115
Der p 2	T	Allergics	IgA	5104.7	Allergens	0
Der p 2	T	Allergics	IFNγ	22.7572	Allergens	0.103223
Der p 2	T	Allergics	IL-17	50.0807	Allergens	0.369432
Der p 2	U	Allergics	IgG	72299.4	Allergens	0.824777
Der p 2	U	Allergics	IgA	5104.7	Allergens	0
Der p 2	U	Allergics	IFNγ	20.4176	Allergens	0.0896055
Der p 2	U	Allergics	IL-17	5	Allergens	0
Der p 2	D	Non-allergics	IgG	1516.45	Allergens	0
Der p 2	D	Non-allergics	IgA	5104.7	Allergens	0
Der p 2	D	Non-allergics	IFNγ	23.5657	Allergens	0.107606
Der p 2	D	Non-allergics	IL-17	5	Allergens	0
Der p 2	Q	Non-allergics	IgG	1516.45	Allergens	0
Der p 2	Q	Non-allergics	IgA	5104.7	Allergens	0
Der p 2	Q	Non-allergics	IFNγ	43.623	Allergens	0.184907
Der p 2	Q	Non-allergics	IL-17	34.4303	Allergens	0.309356
Der p 2	E	Non-allergics	IgG	1516.45	Allergens	0
Der p 2	E	Non-allergics	IgA	11779.1	Allergens	0.208971
Der p 2	E	Non-allergics	IFNγ	69.7299	Allergens	0.243786
Der p 2	E	Non-allergics	IL-17	21.7156	Allergens	0.23546
Der p 2	F	Non-allergics	IgG	24442.1	Allergens	0.593313
Der p 2	F	Non-allergics	IgA	5104.7	Allergens	0
Der p 2	F	Non-allergics	IFNγ	21.6705	Allergens	0.0970813
Der p 2	F	Non-allergics	IL-17	5	Allergens	0
Der p 2	G	Non-allergics	IgG	1516.45	Allergens	0
Der p 2	G	Non-allergics	IgA	5104.7	Allergens	0
Der p 2	G	Non-allergics	IFNγ	20.8085	Allergens	0.0919861
Der p 2	G	Non-allergics	IL-17	10.769	Allergens	0.12301
Der p 2	H	Non-allergics	IgG	1516.45	Allergens	0
Der p 2	H	Non-allergics	IgA	5104.7	Allergens	0
Der p 2	H	Non-allergics	IFNγ	40.1816	Allergens	0.174591
Der p 2	H	Non-allergics	IL-17	39.7124	Allergens	0.33224
Der p 2	I	Non-allergics	IgG	1516.45	Allergens	0
Der p 2	I	Non-allergics	IgA	5104.7	Allergens	0
Der p 2	I	Non-allergics	IFNγ	10	Allergens	0
Der p 2	I	Non-allergics	IL-17	5	Allergens	0
Der p 2	J	Non-allergics	IgG	1516.45	Allergens	0
Der p 2	J	Non-allergics	IgA	5104.7	Allergens	0
Der p 2	J	Non-allergics	IFNγ	20.6728	Allergens	0.0911646
Der p 2	J	Non-allergics	IL-17	5	Allergens	0
Der p 2	K	Non-allergics	IgG	3438.62	Allergens	0.174733
Der p 2	K	Non-allergics	IgA	5104.7	Allergens	0
Der p 2	K	Non-allergics	IFNγ	69.4975	Allergens	0.243367
Der p 2	K	Non-allergics	IL-17	118.99	Allergens	0.508182
Der p 2	L	Non-allergics	IgG	1516.45	Allergens	0
Der p 2	L	Non-allergics	IgA	5104.7	Allergens	0
Der p 2	L	Non-allergics	IFNγ	451.905	Allergens	0.478383
Der p 2	L	Non-allergics	IL-17	190.465	Allergens	0.583606
Der p 2	M	Non-allergics	IgG	1516.45	Allergens	0
Der p 2	M	Non-allergics	IgA	5104.7	Allergens	0
Der p 2	M	Non-allergics	IFNγ	17036.1	Allergens	0.934012
Der p 2	M	Non-allergics	IL-17	76.8648	Allergens	0.438119
Der p 2	N	Non-allergics	IgG	1516.45	Allergens	0
Der p 2	N	Non-allergics	IgA	10999.6	Allergens	0.19186
Der p 2	N	Non-allergics	IFNγ		Allergens
Der p 2	N	Non-allergics	IL-17		Allergens
Der p 2	O	Non-allergics	IgG	1516.45	Allergens	0
Der p 2	O	Non-allergics	IgA	5104.7	Allergens	0
Der p 2	O	Non-allergics	IFNγ		Allergens
Der p 2	O	Non-allergics	IL-17		Allergens
Der p 3	A	Allergics	IgG	1516.45	Allergens	0
Der p 3	A	Allergics	IgA	5104.7	Allergens	0
Der p 3	A	Allergics	IFNγ	83.5236	Allergens	0.266444
Der p 3	A	Allergics	IL-17	5	Allergens	0
Der p 3	B	Allergics	IgG	1516.45	Allergens	0
Der p 3	B	Allergics	IgA	5104.7	Allergens	0
Der p 3	B	Allergics	IFNγ		Allergens
Der p 3	B	Allergics	IL-17		Allergens
Der p 3	C	Allergics	IgG	1516.45	Allergens	0
Der p 3	C	Allergics	IgA	5104.7	Allergens	0
Der p 3	C	Allergics	IFNγ	199.415	Allergens	0.375688
Der p 3	C	Allergics	IL-17	5	Allergens	0
Der p 3	D	Allergics	IgG	1516.45	Allergens	0
Der p 3	D	Allergics	IgA	5104.7	Allergens	0
Der p 3	D	Allergics	IFNγ	111.116	Allergens	0.302276
Der p 3	D	Allergics	IL-17	5	Allergens	0
Der p 3	E	Allergics	IgG	1516.45	Allergens	0
Der p 3	E	Allergics	IgA	5104.7	Allergens	0
Der p 3	E	Allergics	IFNγ	31.6414	Allergens	0.144596
Der p 3	E	Allergics	IL-17	13.3233	Allergens	0.157136
Der p 3	F	Allergics	IgG	1516.45	Allergens	0
Der p 3	F	Allergics	IgA	5104.7	Allergens	0
Der p 3	F	Allergics	IFNγ	74.9487	Allergens	0.252846
Der p 3	F	Allergics	IL-17	5	Allergens	0
Der p 3	G	Allergics	IgG	1516.45	Allergens	0
Der p 3	G	Allergics	IgA	5104.7	Allergens	0
Der p 3	G	Allergics	IFNγ	10	Allergens	0
Der p 3	G	Allergics	IL-17	28.3258	Allergens	0.278065
Der p 3	A	Non-allergics	IgG	1516.45	Allergens	0
Der p 3	A	Non-allergics	IgA	17109.6	Allergens	0.302269
Der p 3	A	Non-allergics	IFNγ	22.4128	Allergens	0.101309
Der p 3	A	Non-allergics	IL-17	5	Allergens	0
Der p 3	B	Non-allergics	IgG	1516.45	Allergens	0
Der p 3	B	Non-allergics	IgA	5104.7	Allergens	0
Der p 3	B	Non-allergics	IFNγ	26.4347	Allergens	0.122027
Der p 3	B	Non-allergics	IL-17	5	Allergens	0
Der p 3	H	Allergics	IgG	1516.45	Allergens	0
Der p 3	H	Allergics	IgA	5104.7	Allergens	0
Der p 3	H	Allergics	IFNγ		Allergens
Der p 3	H	Allergics	IL-17		Allergens
Der p 3	I	Allergics	IgG	1516.45	Allergens	0
Der p 3	I	Allergics	IgA	5104.7	Allergens	0
Der p 3	I	Allergics	IFNγ	245.055	Allergens	0.40156
Der p 3	I	Allergics	IL-17	68.7815	Allergens	0.420304
Der p 3	J	Allergics	IgG	6535.3	Allergens	0.311784
Der p 3	J	Allergics	IgA	5104.7	Allergens	0
Der p 3	J	Allergics	IFNγ	10	Allergens	0
Der p 3	J	Allergics	IL-17	5	Allergens	0
Der p 3	K	Allergics	IgG	1516.45	Allergens	0
Der p 3	K	Allergics	IgA	16383.7	Allergens	0.291433
Der p 3	K	Allergics	IFNγ	26.8219	Allergens	0.123853
Der p 3	K	Allergics	IL-17	5	Allergens	0
Der p 3	L	Allergics	IgG	1516.45	Allergens	0
Der p 3	L	Allergics	IgA	5104.7	Allergens	0
Der p 3	L	Allergics	IFNγ	10	Allergens	0
Der p 3	L	Allergics	IL-17	5	Allergens	0
Der p 3	M	Allergics	IgG	1516.45	Allergens	0
Der p 3	M	Allergics	IgA	5104.7	Allergens	0
Der p 3	M	Allergics	IFNγ	10	Allergens	0
Der p 3	M	Allergics	IL-17	5	Allergens	0
Der p 3	N	Allergics	IgG	1516.45	Allergens	0
Der p 3	N	Allergics	IgA	5104.7	Allergens	0
Der p 3	N	Allergics	IFNγ	29.3166	Allergens	0.135017
Der p 3	N	Allergics	IL-17	5	Allergens	0
Der p 3	O	Allergics	IgG	9141.24	Allergens	0.383405
Der p 3	O	Allergics	IgA	5104.7	Allergens	0
Der p 3	O	Allergics	IFNγ	10	Allergens	0
Der p 3	O	Allergics	IL-17	14.3069	Allergens	0.168556
Der p 3	C	Non-allergics	IgG	1516.45	Allergens	0
Der p 3	C	Non-allergics	IgA	5104.7	Allergens	0
Der p 3	C	Non-allergics	IFNγ		Allergens
Der p 3	C	Non-allergics	IL-17		Allergens
Der p 3	P	Allergics	IgG	1516.45	Allergens	0
Der p 3	P	Allergics	IgA	5104.7	Allergens	0
Der p 3	P	Allergics	IFNγ	10	Allergens	0
Der p 3	P	Allergics	IL-17	5	Allergens	0
Der p 3	Q	Allergics	IgG	1516.45	Allergens	0
Der p 3	Q	Allergics	IgA	5104.7	Allergens	0
Der p 3	Q	Allergics	IFNγ	39.2553	Allergens	0.171663
Der p 3	Q	Allergics	IL-17	5	Allergens	0
Der p 3	R	Allergics	IgG	1516.45	Allergens	0
Der p 3	R	Allergics	IgA	5104.7	Allergens	0
Der p 3	R	Allergics	IFNγ	10	Allergens	0
Der p 3	R	Allergics	IL-17	5	Allergens	0
Der p 3	S	Allergics	IgG	1516.45	Allergens	0
Der p 3	S	Allergics	IgA	5104.7	Allergens	0
Der p 3	S	Allergics	IFNγ	46.5891	Allergens	0.193164
Der p 3	S	Allergics	IL-17	5	Allergens	0
Der p 3	T	Allergics	IgG	1516.45	Allergens	0
Der p 3	T	Allergics	IgA	5104.7	Allergens	0
Der p 3	T	Allergics	IFNγ	665.468	Allergens	0.526966
Der p 3	T	Allergics	IL-17	154.437	Allergens	0.549987
Der p 3	U	Allergics	IgG	1516.45	Allergens	0
Der p 3	U	Allergics	IgA	5104.7	Allergens	0
Der p 3	U	Allergics	IFNγ	10	Allergens	0
Der p 3	U	Allergics	IL-17	5	Allergens	0
Der p 3	D	Non-allergics	IgG	71200.4	Allergens	0.821508
Der p 3	D	Non-allergics	IgA	5104.7	Allergens	0
Der p 3	D	Non-allergics	IFNγ	10	Allergens	0
Der p 3	D	Non-allergics	IL-17	5	Allergens	0
Der p 3	Q	Non-allergics	IgG	16640.5	Allergens	0.511258
Der p 3	Q	Non-allergics	IgA	5104.7	Allergens	0
Der p 3	Q	Non-allergics	IFNγ	10	Allergens	0
Der p 3	Q	Non-allergics	IL-17	5	Allergens	0
Der p 3	E	Non-allergics	IgG	1516.45	Allergens	0
Der p 3	E	Non-allergics	IgA	5104.7	Allergens	0
Der p 3	E	Non-allergics	IFNγ	36.2467	Allergens	0.161654
Der p 3	E	Non-allergics	IL-17	5	Allergens	0
Der p 3	F	Non-allergics	IgG	1516.45	Allergens	0
Der p 3	F	Non-allergics	IgA	5104.7	Allergens	0
Der p 3	F	Non-allergics	IFNγ	10	Allergens	0
Der p 3	F	Non-allergics	IL-17	5	Allergens	0
Der p 3	G	Non-allergics	IgG	8298.88	Allergens	0.362772
Der p 3	G	Non-allergics	IgA	25105.9	Allergens	0.398103
Der p 3	G	Non-allergics	IFNγ	23.3881	Allergens	0.106656
Der p 3	G	Non-allergics	IL-17	5	Allergens	0
Der p 3	H	Non-allergics	IgG	1516.45	Allergens	0
Der p 3	H	Non-allergics	IgA	5104.7	Allergens	0
Der p 3	H	Non-allergics	IFNγ	10	Allergens	0
Der p 3	H	Non-allergics	IL-17	5	Allergens	0
Der p 3	I	Non-allergics	IgG	1516.45	Allergens	0
Der p 3	I	Non-allergics	IgA	5104.7	Allergens	0
Der p 3	I	Non-allergics	IFNγ	10	Allergens	0
Der p 3	I	Non-allergics	IL-17	5	Allergens	0
Der p 3	J	Non-allergics	IgG	1516.45	Allergens	0
Der p 3	J	Non-allergics	IgA	5104.7	Allergens	0
Der p 3	J	Non-allergics	IFNγ	10	Allergens	0
Der p 3	J	Non-allergics	IL-17	5	Allergens	0
Der p 3	K	Non-allergics	IgG	1516.45	Allergens	0
Der p 3	K	Non-allergics	IgA	5104.7	Allergens	0
Der p 3	K	Non-allergics	IFNγ	156.965	Allergens	0.345641
Der p 3	K	Non-allergics	IL-17	41.9886	Allergens	0.341175
Der p 3	L	Non-allergics	IgG	1516.45	Allergens	0
Der p 3	L	Non-allergics	IgA	19604.9	Allergens	0.336292
Der p 3	L	Non-allergics	IFNγ	1203.63	Allergens	0.601357
Der p 3	L	Non-allergics	IL-17	5	Allergens	0
Der p 3	M	Non-allergics	IgG	1516.45	Allergens	0
Der p 3	M	Non-allergics	IgA	5104.7	Allergens	0
Der p 3	M	Non-allergics	IFNγ	10	Allergens	0
Der p 3	M	Non-allergics	IL-17	5	Allergens	0
Der p 3	N	Non-allergics	IgG	1516.45	Allergens	0
Der p 3	N	Non-allergics	IgA	13251.2	Allergens	0.238402
Der p 3	N	Non-allergics	IFNγ		Allergens
Der p 3	N	Non-allergics	IL-17		Allergens
Der p 3	O	Non-allergics	IgG	27485.5	Allergens	0.618359
Der p 3	O	Non-allergics	IgA	5104.7	Allergens	0
Der p 3	O	Non-allergics	IFNγ		Allergens
Der p 3	O	Non-allergics	IL-17		Allergens
Der p 4	A	Allergics	IgG	1516.45	Allergens	0
Der p 4	A	Allergics	IgA	5104.7	Allergens	0
Der p 4	A	Allergics	IFNγ	10	Allergens	0
Der p 4	A	Allergics	IL-17	5	Allergens	0
Der p 4	B	Allergics	IgG	1516.45	Allergens	0
Der p 4	B	Allergics	IgA	5104.7	Allergens	0
Der p 4	B	Allergics	IFNγ		Allergens
Der p 4	B	Allergics	IL-17		Allergens
Der p 4	C	Allergics	IgG	1516.45	Allergens	0
Der p 4	C	Allergics	IgA	5104.7	Allergens	0
Der p 4	C	Allergics	IFNγ	21.9662	Allergens	0.0987825
Der p 4	C	Allergics	IL-17	5	Allergens	0
Der p 4	D	Allergics	IgG	1516.45	Allergens	0
Der p 4	D	Allergics	IgA	5104.7	Allergens	0
Der p 4	D	Allergics	IFNγ	10	Allergens	0
Der p 4	D	Allergics	IL-17	5	Allergens	0
Der p 4	E	Allergics	IgG	1516.45	Allergens	0
Der p 4	E	Allergics	IgA	5104.7	Allergens	0
Der p 4	E	Allergics	IFNγ	10	Allergens	0
Der p 4	E	Allergics	IL-17	5	Allergens	0
Der p 4	F	Allergics	IgG	9036.62	Allergens	0.380949
Der p 4	F	Allergics	IgA	5104.7	Allergens	0
Der p 4	F	Allergics	IFNγ	211.86	Allergens	0.383288
Der p 4	F	Allergics	IL-17	5	Allergens	0
Der p 4	G	Allergics	IgG	7240.14	Allergens	0.333644
Der p 4	G	Allergics	IgA	5104.7	Allergens	0
Der p 4	G	Allergics	IFNγ	10	Allergens	0
Der p 4	G	Allergics	IL-17	10.3703	Allergens	0.116962
Der p 4	A	Non-allergics	IgG	1516.45	Allergens	0
Der p 4	A	Non-allergics	IgA	5104.7	Allergens	0
Der p 4	A	Non-allergics	IFNγ	10	Allergens	0
Der p 4	A	Non-allergics	IL-17	5	Allergens	0
Der p 4	B	Non-allergics	IgG	1516.45	Allergens	0
Der p 4	B	Non-allergics	IgA	5104.7	Allergens	0
Der p 4	B	Non-allergics	IFNγ	24.5347	Allergens	0.112664
Der p 4	B	Non-allergics	IL-17	5	Allergens	0
Der p 4	H	Allergics	IgG	3894.42	Allergens	0.201299
Der p 4	H	Allergics	IgA	5104.7	Allergens	0
Der p 4	H	Allergics	IFNγ		Allergens
Der p 4	H	Allergics	IL-17		Allergens
Der p 4	I	Allergics	IgG	1516.45	Allergens	0
Der p 4	I	Allergics	IgA	5104.7	Allergens	0
Der p 4	I	Allergics	IFNγ	151.949	Allergens	0.341564
Der p 4	I	Allergics	IL-17	65.2011	Allergens	0.411733
Der p 4	J	Allergics	IgG	7307.61	Allergens	0.335623
Der p 4	J	Allergics	IgA	5104.7	Allergens	0
Der p 4	J	Allergics	IFNγ	10	Allergens	0
Der p 4	J	Allergics	IL-17	5	Allergens	0
Der p 4	K	Allergics	IgG	1516.45	Allergens	0
Der p 4	K	Allergics	IgA	5104.7	Allergens	0
Der p 4	K	Allergics	IFNγ	10	Allergens	0
Der p 4	K	Allergics	IL-17	5	Allergens	0
Der p 4	L	Allergics	IgG	1516.45	Allergens	0
Der p 4	L	Allergics	IgA	5104.7	Allergens	0
Der p 4	L	Allergics	IFNγ	10	Allergens	0
Der p 4	L	Allergics	IL-17	5	Allergens	0
Der p 4	M	Allergics	IgG	1516.45	Allergens	0
Der p 4	M	Allergics	IgA	5104.7	Allergens	0
Der p 4	M	Allergics	IFNγ	189.746	Allergens	0.36945
Der p 4	M	Allergics	IL-17	35.106	Allergens	0.312472
Der p 4	N	Allergics	IgG	1516.45	Allergens	0
Der p 4	N	Allergics	IgA	5104.7	Allergens	0
Der p 4	N	Allergics	IFNγ	34.6621	Allergens	0.156042
Der p 4	N	Allergics	IL-17	5	Allergens	0
Der p 4	O	Allergics	IgG	1516.45	Allergens	0
Der p 4	O	Allergics	IgA	5104.7	Allergens	0
Der p 4	O	Allergics	IFNγ	10	Allergens	0
Der p 4	O	Allergics	IL-17	5	Allergens	0
Der p 4	C	Non-allergics	IgG	1516.45	Allergens	0
Der p 4	C	Non-allergics	IgA	5104.7	Allergens	0
Der p 4	C	Non-allergics	IFNγ		Allergens
Der p 4	C	Non-allergics	IL-17		Allergens
Der p 4	P	Allergics	IgG	1516.45	Allergens	0
Der p 4	P	Allergics	IgA	5104.7	Allergens	0
Der p 4	P	Allergics	IFNγ	39.1861	Allergens	0.171442
Der p 4	P	Allergics	IL-17	5	Allergens	0
Der p 4	Q	Allergics	IgG	3517.47	Allergens	0.179571
Der p 4	Q	Allergics	IgA	5104.7	Allergens	0
Der p 4	Q	Allergics	IFNγ	10	Allergens	0
Der p 4	Q	Allergics	IL-17	20.7179	Allergens	0.227918
Der p 4	R	Allergics	IgG	3515.54	Allergens	0.179454
Der p 4	R	Allergics	IgA	5104.7	Allergens	0
Der p 4	R	Allergics	IFNγ	10	Allergens	0
Der p 4	R	Allergics	IL-17	5	Allergens	0
Der p 4	S	Allergics	IgG	1516.45	Allergens	0
Der p 4	S	Allergics	IgA	5104.7	Allergens	0
Der p 4	S	Allergics	IFNγ	34.7095	Allergens	0.156214
Der p 4	S	Allergics	IL-17	5	Allergens	0
Der p 4	T	Allergics	IgG	3379.4	Allergens	0.171025
Der p 4	T	Allergics	IgA	5104.7	Allergens	0
Der p 4	T	Allergics	IFNγ	10	Allergens	0
Der p 4	T	Allergics	IL-17	5	Allergens	0
Der p 4	U	Allergics	IgG	3182.89	Allergens	0.158239
Der p 4	U	Allergics	IgA	5104.7	Allergens	0
Der p 4	U	Allergics	IFNγ	10	Allergens	0
Der p 4	U	Allergics	IL-17	5	Allergens	0
Der p 4	D	Non-allergics	IgG	1516.45	Allergens	0
Der p 4	D	Non-allergics	IgA	5104.7	Allergens	0
Der p 4	D	Non-allergics	IFNγ	10	Allergens	0
Der p 4	D	Non-allergics	IL-17	5	Allergens	0
Der p 4	Q	Non-allergics	IgG	1516.45	Allergens	0
Der p 4	Q	Non-allergics	IgA	5104.7	Allergens	0
Der p 4	Q	Non-allergics	IFNγ	10	Allergens	0
Der p 4	Q	Non-allergics	IL-17	5	Allergens	0
Der p 4	E	Non-allergics	IgG	1516.45	Allergens	0
Der p 4	E	Non-allergics	IgA	5104.7	Allergens	0
Der p 4	E	Non-allergics	IFNγ	23.8424	Allergens	0.109071
Der p 4	E	Non-allergics	IL-17	5	Allergens	0
Der p 4	F	Non-allergics	IgG	1516.45	Allergens	0
Der p 4	F	Non-allergics	IgA	5104.7	Allergens	0
Der p 4	F	Non-allergics	IFNγ	45.6078	Allergens	0.190492
Der p 4	F	Non-allergics	IL-17	5	Allergens	0
Der p 4	G	Non-allergics	IgG	1516.45	Allergens	0
Der p 4	G	Non-allergics	IgA	5104.7	Allergens	0
Der p 4	G	Non-allergics	IFNγ	10	Allergens	0
Der p 4	G	Non-allergics	IL-17	5	Allergens	0
Der p 4	H	Non-allergics	IgG	13058.9	Allergens	0.459529
Der p 4	H	Non-allergics	IgA	5104.7	Allergens	0
Der p 4	H	Non-allergics	IFNγ	10	Allergens	0
Der p 4	H	Non-allergics	IL-17	5	Allergens	0
Der p 4	I	Non-allergics	IgG	3086.56	Allergens	0.15168
Der p 4	I	Non-allergics	IgA	5104.7	Allergens	0
Der p 4	I	Non-allergics	IFNγ	10	Allergens	0
Der p 4	I	Non-allergics	IL-17	5	Allergens	0
Der p 4	J	Non-allergics	IgG	1516.45	Allergens	0
Der p 4	J	Non-allergics	IgA	5104.7	Allergens	0
Der p 4	J	Non-allergics	IFNγ	10	Allergens	0
Der p 4	J	Non-allergics	IL-17	5	Allergens	0
Der p 4	K	Non-allergics	IgG	1516.45	Allergens	0
Der p 4	K	Non-allergics	IgA	5104.7	Allergens	0
Der p 4	K	Non-allergics	IFNγ	95.1766	Allergens	0.282839
Der p 4	K	Non-allergics	IL-17	15.2611	Allergens	0.178907
Der p 4	L	Non-allergics	IgG	3752.03	Allergens	0.193349
Der p 4	L	Non-allergics	IgA	5104.7	Allergens	0
Der p 4	L	Non-allergics	IFNγ	10	Allergens	0
Der p 4	L	Non-allergics	IL-17	5	Allergens	0
Der p 4	M	Non-allergics	IgG	1516.45	Allergens	0
Der p 4	M	Non-allergics	IgA	5104.7	Allergens	0
Der p 4	M	Non-allergics	IFNγ	10	Allergens	0
Der p 4	M	Non-allergics	IL-17	5	Allergens	0
Der p 4	N	Non-allergics	IgG	1516.45	Allergens	0
Der p 4	N	Non-allergics	IgA	5104.7	Allergens	0
Der p 4	N	Non-allergics	IFNγ		Allergens
Der p 4	N	Non-allergics	IL-17		Allergens
Der p 4	O	Non-allergics	IgG	1516.45	Allergens	0
Der p 4	O	Non-allergics	IgA	5104.7	Allergens	0
Der p 4	O	Non-allergics	IFNγ		Allergens
Der p 4	O	Non-allergics	IL-17		Allergens
Der p 5	A	Allergics	IgG	7594.13	Allergens	0.343832
Der p 5	A	Allergics	IgA	5104.7	Allergens	0
Der p 5	A	Allergics	IFNγ	10	Allergens	0
Der p 5	A	Allergics	IL-17	5	Allergens	0
Der p 5	B	Allergics	IgG	1516.45	Allergens	0
Der p 5	B	Allergics	IgA	5104.7	Allergens	0
Der p 5	B	Allergics	IFNγ		Allergens
Der p 5	B	Allergics	IL-17		Allergens
Der p 5	C	Allergics	IgG	1516.45	Allergens	0
Der p 5	C	Allergics	IgA	5104.7	Allergens	0
Der p 5	C	Allergics	IFNγ	156.972	Allergens	0.345646
Der p 5	C	Allergics	IL-17	109.987	Allergens	0.495568
Der p 5	D	Allergics	IgG	1516.45	Allergens	0
Der p 5	D	Allergics	IgA	5104.7	Allergens	0
Der p 5	D	Allergics	IFNγ	24.3996	Allergens	0.111971
Der p 5	D	Allergics	IL-17	14.9039	Allergens	0.175109
Der p 5	E	Allergics	IgG	4176.46	Allergens	0.216221
Der p 5	E	Allergics	IgA	5104.7	Allergens	0
Der p 5	E	Allergics	IFNγ	10	Allergens	0
Der p 5	E	Allergics	IL-17	5	Allergens	0
Der p 5	F	Allergics	IgG	1516.45	Allergens	0
Der p 5	F	Allergics	IgA	5104.7	Allergens	0
Der p 5	F	Allergics	IFNγ	10	Allergens	0
Der p 5	F	Allergics	IL-17	5	Allergens	0
Der p 5	G	Allergics	IgG	3325.9	Allergens	0.167619
Der p 5	G	Allergics	IgA	5104.7	Allergens	0
Der p 5	G	Allergics	IFNγ	10	Allergens	0
Der p 5	G	Allergics	IL-17	5	Allergens	0
Der p 5	A	Non-allergics	IgG	1516.45	Allergens	0
Der p 5	A	Non-allergics	IgA	5104.7	Allergens	0
Der p 5	A	Non-allergics	IFNγ	10	Allergens	0
Der p 5	A	Non-allergics	IL-17	5	Allergens	0
Der p 5	B	Non-allergics	IgG	1516.45	Allergens	0
Der p 5	B	Non-allergics	IgA	5104.7	Allergens	0
Der p 5	B	Non-allergics	IFNγ	113.896	Allergens	0.305378
Der p 5	B	Non-allergics	IL-17	5	Allergens	0
Der p 5	H	Allergics	IgG	1516.45	Allergens	0
Der p 5	H	Allergics	IgA	5104.7	Allergens	0
Der p 5	H	Allergics	IFNγ		Allergens
Der p 5	H	Allergics	IL-17		Allergens
Der p 5	I	Allergics	IgG	1516.45	Allergens	0
Der p 5	I	Allergics	IgA	5104.7	Allergens	0
Der p 5	I	Allergics	IFNγ	85.435	Allergens	0.269285
Der p 5	I	Allergics	IL-17	17.3192	Allergens	0.19919
Der p 5	J	Allergics	IgG	1516.45	Allergens	0
Der p 5	J	Allergics	IgA	5104.7	Allergens	0
Der p 5	J	Allergics	IFNγ	180.544	Allergens	0.363209
Der p 5	J	Allergics	IL-17	5	Allergens	0
Der p 5	K	Allergics	IgG	1516.45	Allergens	0
Der p 5	K	Allergics	IgA	5104.7	Allergens	0
Der p 5	K	Allergics	IFNγ	48.2928	Allergens	0.197673
Der p 5	K	Allergics	IL-17	11.0195	Allergens	0.126697
Der p 5	L	Allergics	IgG	1516.45	Allergens	0
Der p 5	L	Allergics	IgA	16203	Allergens	0.288662
Der p 5	L	Allergics	IFNγ	28.1598	Allergens	0.129963
Der p 5	L	Allergics	IL-17	5	Allergens	0
Der p 5	M	Allergics	IgG	1516.45	Allergens	0
Der p 5	M	Allergics	IgA	5104.7	Allergens	0
Der p 5	M	Allergics	IFNγ	11876.4	Allergens	0.888723
Der p 5	M	Allergics	IL-17	27.6193	Allergens	0.274016
Der p 5	N	Allergics	IgG	1516.45	Allergens	0
Der p 5	N	Allergics	IgA	5104.7	Allergens	0
Der p 5	N	Allergics	IFNγ	39.8864	Allergens	0.173665
Der p 5	N	Allergics	IL-17	5	Allergens	0
Der p 5	O	Allergics	IgG	1516.45	Allergens	0
Der p 5	O	Allergics	IgA	5104.7	Allergens	0
Der p 5	O	Allergics	IFNγ	10	Allergens	0
Der p 5	O	Allergics	IL-17	5	Allergens	0
Der p 5	C	Non-allergics	IgG	1516.45	Allergens	0
Der p 5	C	Non-allergics	IgA	5104.7	Allergens	0
Der p 5	C	Non-allergics	IFNγ		Allergens
Der p 5	C	Non-allergics	IL-17		Allergens
Der p 5	P	Allergics	IgG	21421.4	Allergens	0.565158
Der p 5	P	Allergics	IgA	5104.7	Allergens	0
Der p 5	P	Allergics	IFNγ	10	Allergens	0
Der p 5	P	Allergics	IL-17	5	Allergens	0
Der p 5	Q	Allergics	IgG	1516.45	Allergens	0
Der p 5	Q	Allergics	IgA	13175.9	Allergens	0.236979
Der p 5	Q	Allergics	IFNγ	22.0409	Allergens	0.0992089
Der p 5	Q	Allergics	IL-17	10.7477	Allergens	0.122693
Der p 5	R	Allergics	IgG	1516.45	Allergens	0
Der p 5	R	Allergics	IgA	5104.7	Allergens	0
Der p 5	R	Allergics	IFNγ	10	Allergens	0
Der p 5	R	Allergics	IL-17	5	Allergens	0
Der p 5	S	Allergics	IgG	3178.71	Allergens	0.157958
Der p 5	S	Allergics	IgA	5104.7	Allergens	0
Der p 5	S	Allergics	IFNγ	10	Allergens	0
Der p 5	S	Allergics	IL-17	5	Allergens	0
Der p 5	T	Allergics	IgG	8364.97	Allergens	0.364465
Der p 5	T	Allergics	IgA	5104.7	Allergens	0
Der p 5	T	Allergics	IFNγ	56.5731	Allergens	0.217538
Der p 5	T	Allergics	IL-17	18.6166	Allergens	0.210772
Der p 5	U	Allergics	IgG	1516.45	Allergens	0
Der p 5	U	Allergics	IgA	5104.7	Allergens	0
Der p 5	U	Allergics	IFNγ	50.5103	Allergens	0.203309
Der p 5	U	Allergics	IL-17	10.7159	Allergens	0.122218
Der p 5	D	Non-allergics	IgG	1516.45	Allergens	0
Der p 5	D	Non-allergics	IgA	27655.5	Allergens	0.422275
Der p 5	D	Non-allergics	IFNγ	52.8064	Allergens	0.208889
Der p 5	D	Non-allergics	IL-17	11.8162	Allergens	0.137889
Der p 5	Q	Non-allergics	IgG	1516.45	Allergens	0
Der p 5	Q	Non-allergics	IgA	5104.7	Allergens	0
Der p 5	Q	Non-allergics	IFNγ	28.475	Allergens	0.13136
Der p 5	Q	Non-allergics	IL-17	5	Allergens	0
Der p 5	E	Non-allergics	IgG	1516.45	Allergens	0
Der p 5	E	Non-allergics	IgA	5104.7	Allergens	0
Der p 5	E	Non-allergics	IFNγ	37.22	Allergens	0.16498
Der p 5	E	Non-allergics	IL-17	5	Allergens	0
Der p 5	F	Non-allergics	IgG	11545.8	Allergens	0.433246
Der p 5	F	Non-allergics	IgA	5104.7	Allergens	0
Der p 5	F	Non-allergics	IFNγ	64.4522	Allergens	0.233906
Der p 5	F	Non-allergics	IL-17	5	Allergens	0
Der p 5	G	Non-allergics	IgG	1516.45	Allergens	0
Der p 5	G	Non-allergics	IgA	31064.3	Allergens	0.451324
Der p 5	G	Non-allergics	IFNγ	20.3635	Allergens	0.089272
Der p 5	G	Non-allergics	IL-17	5	Allergens	0
Der p 5	H	Non-allergics	IgG	1516.45	Allergens	0
Der p 5	H	Non-allergics	IgA	5104.7	Allergens	0
Der p 5	H	Non-allergics	IFNγ	10	Allergens	0
Der p 5	H	Non-allergics	IL-17	5	Allergens	0
Der p 5	I	Non-allergics	IgG	1516.45	Allergens	0
Der p 5	I	Non-allergics	IgA	5104.7	Allergens	0
Der p 5	I	Non-allergics	IFNγ	10	Allergens	0
Der p 5	I	Non-allergics	IL-17	5	Allergens	0
Der p 5	J	Non-allergics	IgG	4488.91	Allergens	0.231619
Der p 5	J	Non-allergics	IgA	5104.7	Allergens	0
Der p 5	J	Non-allergics	IFNγ	53.8932	Allergens	0.211446
Der p 5	J	Non-allergics	IL-17	5	Allergens	0
Der p 5	K	Non-allergics	IgG	1516.45	Allergens	0
Der p 5	K	Non-allergics	IgA	5104.7	Allergens	0
Der p 5	K	Non-allergics	IFNγ	73.8884	Allergens	0.251058
Der p 5	K	Non-allergics	IL-17	12.6068	Allergens	0.148273
Der p 5	L	Non-allergics	IgG	1516.45	Allergens	0
Der p 5	L	Non-allergics	IgA	5104.7	Allergens	0
Der p 5	L	Non-allergics	IFNγ	183.102	Allergens	0.364975
Der p 5	L	Non-allergics	IL-17	255.133	Allergens	0.630472
Der p 5	M	Non-allergics	IgG	1516.45	Allergens	0
Der p 5	M	Non-allergics	IgA	5104.7	Allergens	0
Der p 5	M	Non-allergics	IFNγ	10	Allergens	0
Der p 5	M	Non-allergics	IL-17	5	Allergens	0
Der p 5	N	Non-allergics	IgG	1516.45	Allergens	0
Der p 5	N	Non-allergics	IgA	28102.6	Allergens	0.426283
Der p 5	N	Non-allergics	IFNγ		Allergens
Der p 5	N	Non-allergics	IL-17		Allergens
Der p 5	O	Non-allergics	IgG	1516.45	Allergens	0
Der p 5	O	Non-allergics	IgA	5104.7	Allergens	0
Der p 5	O	Non-allergics	IFNγ		Allergens
Der p 5	O	Non-allergics	IL-17		Allergens
Der f 7	A	Allergics	IgG	15763.2	Allergens	0.499698
Der f 7	A	Allergics	IgA	5104.7	Allergens	0
Der f 7	A	Allergics	IFNγ	101.243	Allergens	0.290595
Der f 7	A	Allergics	IL-17	28.8889	Allergens	0.281222
Der f 7	B	Allergics	IgG	13518.1	Allergens	0.466905
Der f 7	B	Allergics	IgA	65914.6	Allergens	0.639336
Der f 7	B	Allergics	IFNγ		Allergens
Der f 7	B	Allergics	IL-17		Allergens
Der f 7	C	Allergics	IgG	13572.2	Allergens	0.467758
Der f 7	C	Allergics	IgA	5104.7	Allergens	0
Der f 7	C	Allergics	IFNγ	139.174	Allergens	0.330539
Der f 7	C	Allergics	IL-17	161.743	Allergens	0.557398
Der f 7	D	Allergics	IgG	131735	Allergens	0.952828
Der f 7	D	Allergics	IgA	5104.7	Allergens	0
Der f 7	D	Allergics	IFNγ	309.125	Allergens	0.430716
Der f 7	D	Allergics	IL-17	29.2714	Allergens	0.28333
Der f 7	E	Allergics	IgG	9566.87	Allergens	0.393119
Der f 7	E	Allergics	IgA	5104.7	Allergens	0
Der f 7	E	Allergics	IFNγ	10	Allergens	0
Der f 7	E	Allergics	IL-17	5	Allergens	0
Der f 7	F	Allergics	IgG	89423.9	Allergens	0.870146
Der f 7	F	Allergics	IgA	23592.7	Allergens	0.382566
Der f 7	F	Allergics	IFNγ	21.5425	Allergens	0.0963376
Der f 7	F	Allergics	IL-17	5	Allergens	0
Der f 7	G	Allergics	IgG	31902.5	Allergens	0.650165
Der f 7	G	Allergics	IgA	28986.9	Allergens	0.434026
Der f 7	G	Allergics	IFNγ	30.1649	Allergens	0.138598
Der f 7	G	Allergics	IL-17	42.6768	Allergens	0.343782
Der f 7	A	Non-allergics	IgG	7567.29	Allergens	0.343076
Der f 7	A	Non-allergics	IgA	5104.7	Allergens	0
Der f 7	A	Non-allergics	IFNγ	10	Allergens	0
Der f 7	A	Non-allergics	IL-17	5	Allergens	0
Der f 7	B	Non-allergics	IgG	16716.5	Allergens	0.51223
Der f 7	B	Non-allergics	IgA	5104.7	Allergens	0
Der f 7	B	Non-allergics	IFNγ	268.77	Allergens	0.413155
Der f 7	B	Non-allergics	IL-17	5	Allergens	0
Der f 7	H	Allergics	IgG	26931.5	Allergens	0.614014
Der f 7	H	Allergics	IgA	5104.7	Allergens	0
Der f 7	H	Allergics	IFNγ		Allergens
Der f 7	H	Allergics	IL-17		Allergens
Der f 7	I	Allergics	IgG	7223.68	Allergens	0.333158
Der f 7	I	Allergics	IgA	5104.7	Allergens	0
Der f 7	I	Allergics	IFNγ	528.745	Allergens	0.498096
Der f 7	I	Allergics	IL-17	432.852	Allergens	0.715225
Der f 7	J	Allergics	IgG	24235	Allergens	0.591497
Der f 7	J	Allergics	IgA	17272.5	Allergens	0.304637
Der f 7	J	Allergics	IFNγ	10	Allergens	0
Der f 7	J	Allergics	IL-17	5	Allergens	0
Der f 7	K	Allergics	IgG	89547.5	Allergens	0.87044
Der f 7	K	Allergics	IgA	19255.6	Allergens	0.331799
Der f 7	K	Allergics	IFNγ	20.5405	Allergens	0.0903585
Der f 7	K	Allergics	IL-17	43.895	Allergens	0.348294
Der f 7	L	Allergics	IgG	30321.9	Allergens	0.63932
Der f 7	L	Allergics	IgA	5104.7	Allergens	0
Der f 7	L	Allergics	IFNγ	10	Allergens	0
Der f 7	L	Allergics	IL-17	28.0861	Allergens	0.276703
Der f 7	M	Allergics	IgG	7169.36	Allergens	0.331547
Der f 7	M	Allergics	IgA	33372.9	Allergens	0.469239
Der f 7	M	Allergics	IFNγ	10	Allergens	0
Der f 7	M	Allergics	IL-17	5	Allergens	0
Der f 7	N	Allergics	IgG	112789	Allergens	0.919689
Der f 7	N	Allergics	IgA	20522.3	Allergens	0.347721
Der f 7	N	Allergics	IFNγ	21.3756	Allergens	0.0953613
Der f 7	N	Allergics	IL-17	5	Allergens	0
Der f 7	O	Allergics	IgG	14522.7	Allergens	0.482204
Der f 7	O	Allergics	IgA	22231.3	Allergens	0.367712
Der f 7	O	Allergics	IFNγ	10	Allergens	0
Der f 7	O	Allergics	IL-17	15.0997	Allergens	0.177202
Der f 7	C	Non-allergics	IgG	134698	Allergens	0.957576
Der f 7	C	Non-allergics	IgA	11930.8	Allergens	0.212169
Der f 7	C	Non-allergics	IFNγ		Allergens
Der f 7	C	Non-allergics	IL-17		Allergens
Der f 7	P	Allergics	IgG	62091.2	Allergens	0.792291
Der f 7	P	Allergics	IgA	5104.7	Allergens	0
Der f 7	P	Allergics	IFNγ	10	Allergens	0
Der f 7	P	Allergics	IL-17	5	Allergens	0
Der f 7	Q	Allergics	IgG	1516.45	Allergens	0
Der f 7	Q	Allergics	IgA	5104.7	Allergens	0
Der f 7	Q	Allergics	IFNγ	119.343	Allergens	0.311242
Der f 7	Q	Allergics	IL-17	5	Allergens	0
Der f 7	R	Allergics	IgG	34111.7	Allergens	0.664456
Der f 7	R	Allergics	IgA	28266.2	Allergens	0.427734
Der f 7	R	Allergics	IFNγ	10	Allergens	0
Der f 7	R	Allergics	IL-17	5	Allergens	0
Der f 7	S	Allergics	IgG	12303.3	Allergens	0.446808
Der f 7	S	Allergics	IgA	31394.2	Allergens	0.453964
Der f 7	S	Allergics	IFNγ	20.3921	Allergens	0.0894483
Der f 7	S	Allergics	IL-17	13.7389	Allergens	0.16206
Der f 7	T	Allergics	IgG	50388.6	Allergens	0.747719
Der f 7	T	Allergics	IgA	5104.7	Allergens	0
Der f 7	T	Allergics	IFNγ	10	Allergens	0
Der f 7	T	Allergics	IL-17	5	Allergens	0
Der f 7	U	Allergics	IgG	21938.7	Allergens	0.570251
Der f 7	U	Allergics	IgA	5104.7	Allergens	0
Der f 7	U	Allergics	IFNγ	176.708	Allergens	0.360513
Der f 7	U	Allergics	IL-17	361.512	Allergens	0.686349
Der f 7	D	Non-allergics	IgG	1516.45	Allergens	0
Der f 7	D	Non-allergics	IgA	5104.7	Allergens	0
Der f 7	D	Non-allergics	IFNγ	10	Allergens	0
Der f 7	D	Non-allergics	IL-17	20.3915	Allergens	0.225372
Der f 7	Q	Non-allergics	IgG	13028.3	Allergens	0.459028
Der f 7	Q	Non-allergics	IgA	5104.7	Allergens	0
Der f 7	Q	Non-allergics	IFNγ	32.1428	Allergens	0.14657
Der f 7	Q	Non-allergics	IL-17	25.2342	Allergens	0.259536
Der f 7	E	Non-allergics	IgG	23063	Allergens	0.580919
Der f 7	E	Non-allergics	IgA	5104.7	Allergens	0
Der f 7	E	Non-allergics	IFNγ	39.8864	Allergens	0.173665
Der f 7	E	Non-allergics	IL-17	5	Allergens	0
Der f 7	F	Non-allergics	IgG	12588.3	Allergens	0.451696
Der f 7	F	Non-allergics	IgA	5104.7	Allergens	0
Der f 7	F	Non-allergics	IFNγ	10	Allergens	0
Der f 7	F	Non-allergics	IL-17	5	Allergens	0
Der f 7	G	Non-allergics	IgG	1516.45	Allergens	0
Der f 7	G	Non-allergics	IgA	5104.7	Allergens	0
Der f 7	G	Non-allergics	IFNγ	10	Allergens	0
Der f 7	G	Non-allergics	IL-17	5	Allergens	0
Der f 7	H	Non-allergics	IgG	1516.45	Allergens	0
Der f 7	H	Non-allergics	IgA	5104.7	Allergens	0
Der f 7	H	Non-allergics	IFNγ	10	Allergens	0
Der f 7	H	Non-allergics	IL-17	5	Allergens	0
Der f 7	I	Non-allergics	IgG	1516.45	Allergens	0
Der f 7	I	Non-allergics	IgA	5104.7	Allergens	0
Der f 7	I	Non-allergics	IFNγ	10	Allergens	0
Der f 7	I	Non-allergics	IL-17	5	Allergens	0
Der f 7	J	Non-allergics	IgG	52109.9	Allergens	0.754888
Der f 7	J	Non-allergics	IgA	5104.7	Allergens	0
Der f 7	J	Non-allergics	IFNγ	10	Allergens	0
Der f 7	J	Non-allergics	IL-17	5	Allergens	0
Der f 7	K	Non-allergics	IgG	3144.3	Allergens	0.155635
Der f 7	K	Non-allergics	IgA	140671	Allergens	0.828788
Der f 7	K	Non-allergics	IFNγ	1574.17	Allergens	0.635047
Der f 7	K	Non-allergics	IL-17	162.105	Allergens	0.557756
Der f 7	L	Non-allergics	IgG	16974.2	Allergens	0.515495
Der f 7	L	Non-allergics	IgA	5104.7	Allergens	0
Der f 7	L	Non-allergics	IFNγ	2131.59	Allergens	0.6731
Der f 7	L	Non-allergics	IL-17	994.478	Allergens	0.848591
Der f 7	M	Non-allergics	IgG	5122.81	Allergens	0.259811
Der f 7	M	Non-allergics	IgA	5104.7	Allergens	0
Der f 7	M	Non-allergics	IFNγ	10	Allergens	0
Der f 7	M	Non-allergics	IL-17	5	Allergens	0
Der f 7	N	Non-allergics	IgG	5862.41	Allergens	0.288594
Der f 7	N	Non-allergics	IgA	5104.7	Allergens	0
Der f 7	N	Non-allergics	IFNγ		Allergens
Der f 7	N	Non-allergics	IL-17		Allergens
Der f 7	O	Non-allergics	IgG	8361.81	Allergens	0.364385
Der f 7	O	Non-allergics	IgA	17342.5	Allergens	0.305647
Der f 7	O	Non-allergics	IFNγ		Allergens
Der f 7	O	Non-allergics	IL-17		Allergens
Der f 8	A	Allergics	IgG	1516.45	Allergens	0
Der f 8	A	Allergics	IgA	5104.7	Allergens	0
Der f 8	A	Allergics	IFNγ	400.147	Allergens	0.463114
Der f 8	A	Allergics	IL-17	5	Allergens	0
Der f 8	B	Allergics	IgG	1516.45	Allergens	0
Der f 8	B	Allergics	IgA	5104.7	Allergens	0
Der f 8	B	Allergics	IFNγ		Allergens
Der f 8	B	Allergics	IL-17		Allergens
Der f 8	C	Allergics	IgG	1516.45	Allergens	0
Der f 8	C	Allergics	IgA	5104.7	Allergens	0
Der f 8	C	Allergics	IFNγ	387.258	Allergens	0.459004
Der f 8	C	Allergics	IL-17	10.3846	Allergens	0.117183
Der f 8	D	Allergics	IgG	1516.45	Allergens	0
Der f 8	D	Allergics	IgA	5104.7	Allergens	0
Der f 8	D	Allergics	IFNγ	30.8604	Allergens	0.141459
Der f 8	D	Allergics	IL-17	5	Allergens	0
Der f 8	E	Allergics	IgG	1516.45	Allergens	0
Der f 8	E	Allergics	IgA	5104.7	Allergens	0
Der f 8	E	Allergics	IFNγ	10	Allergens	0
Der f 8	E	Allergics	IL-17	5	Allergens	0
Der f 8	F	Allergics	IgG	4857.17	Allergens	0.248447
Der f 8	F	Allergics	IgA	5104.7	Allergens	0
Der f 8	F	Allergics	IFNγ	10	Allergens	0
Der f 8	F	Allergics	IL-17	5	Allergens	0
Der f 8	G	Allergics	IgG	5151.57	Allergens	0.261006
Der f 8	G	Allergics	IgA	5104.7	Allergens	0
Der f 8	G	Allergics	IFNγ	10	Allergens	0
Der f 8	G	Allergics	IL-17	5	Allergens	0
Der f 8	A	Non-allergics	IgG	6189.93	Allergens	0.300196
Der f 8	A	Non-allergics	IgA	5104.7	Allergens	0
Der f 8	A	Non-allergics	IFNγ	10	Allergens	0
Der f 8	A	Non-allergics	IL-17	5	Allergens	0
Der f 8	B	Non-allergics	IgG	1516.45	Allergens	0
Der f 8	B	Non-allergics	IgA	5104.7	Allergens	0
Der f 8	B	Non-allergics	IFNγ	109.658	Allergens	0.300619
Der f 8	B	Non-allergics	IL-17	5	Allergens	0
Der f 8	H	Allergics	IgG	1516.45	Allergens	0
Der f 8	H	Allergics	IgA	49793.7	Allergens	0.569242
Der f 8	H	Allergics	IFNγ		Allergens
Der f 8	H	Allergics	IL-17		Allergens
Der f 8	I	Allergics	IgG	1516.45	Allergens	0
Der f 8	I	Allergics	IgA	5104.7	Allergens	0
Der f 8	I	Allergics	IFNγ	10	Allergens	0
Der f 8	I	Allergics	IL-17	5	Allergens	0
Der f 8	J	Allergics	IgG	1516.45	Allergens	0
Der f 8	J	Allergics	IgA	21284.6	Allergens	0.356836
Der f 8	J	Allergics	IFNγ	10	Allergens	0
Der f 8	J	Allergics	IL-17	5	Allergens	0
Der f 8	K	Allergics	IgG	1516.45	Allergens	0
Der f 8	K	Allergics	IgA	5104.7	Allergens	0
Der f 8	K	Allergics	IFNγ	10	Allergens	0
Der f 8	K	Allergics	IL-17	5	Allergens	0
Der f 8	L	Allergics	IgG	1516.45	Allergens	0
Der f 8	L	Allergics	IgA	5104.7	Allergens	0
Der f 8	L	Allergics	IFNγ	23.8186	Allergens	0.108946
Der f 8	L	Allergics	IL-17	5	Allergens	0
Der f 8	M	Allergics	IgG	1516.45	Allergens	0
Der f 8	M	Allergics	IgA	5104.7	Allergens	0
Der f 8	M	Allergics	IFNγ	10	Allergens	0
Der f 8	M	Allergics	IL-17	5	Allergens	0
Der f 8	N	Allergics	IgG	3918.54	Allergens	0.202616
Der f 8	N	Allergics	IgA	5104.7	Allergens	0
Der f 8	N	Allergics	IFNγ	51.2835	Allergens	0.205215
Der f 8	N	Allergics	IL-17	13.7718	Allergens	0.162444
Der f 8	O	Allergics	IgG	1516.45	Allergens	0
Der f 8	O	Allergics	IgA	5104.7	Allergens	0
Der f 8	O	Allergics	IFNγ	10	Allergens	0
Der f 8	O	Allergics	IL-17	5	Allergens	0
Der f 8	C	Non-allergics	IgG	1516.45	Allergens	0
Der f 8	C	Non-allergics	IgA	13854	Allergens	0.249519
Der f 8	C	Non-allergics	IFNγ		Allergens
Der f 8	C	Non-allergics	IL-17		Allergens
Der f 8	P	Allergics	IgG	1516.45	Allergens	0
Der f 8	P	Allergics	IgA	5104.7	Allergens	0
Der f 8	P	Allergics	IFNγ	10	Allergens	0
Der f 8	P	Allergics	IL-17	5	Allergens	0
Der f 8	Q	Allergics	IgG	1516.45	Allergens	0
Der f 8	Q	Allergics	IgA	5104.7	Allergens	0
Der f 8	Q	Allergics	IFNγ	21.2424	Allergens	0.0945766
Der f 8	Q	Allergics	IL-17	88.8411	Allergens	0.461335
Der f 8	R	Allergics	IgG	18108	Allergens	0.529296
Der f 8	R	Allergics	IgA	5104.7	Allergens	0
Der f 8	R	Allergics	IFNγ	10	Allergens	0
Der f 8	R	Allergics	IL-17	5	Allergens	0
Der f 8	S	Allergics	IgG	1516.45	Allergens	0
Der f 8	S	Allergics	IgA	16900.7	Allergens	0.299198
Der f 8	S	Allergics	IFNγ	32.3582	Allergens	0.147408
Der f 8	S	Allergics	IL-17	15.805	Allergens	0.184521
Der f 8	T	Allergics	IgG	1516.45	Allergens	0
Der f 8	T	Allergics	IgA	5104.7	Allergens	0
Der f 8	T	Allergics	IFNγ	10	Allergens	0
Der f 8	T	Allergics	IL-17	5	Allergens	0
Der f 8	U	Allergics	IgG	1516.45	Allergens	0
Der f 8	U	Allergics	IgA	5104.7	Allergens	0
Der f 8	U	Allergics	IFNγ	10	Allergens	0
Der f 8	U	Allergics	IL-17	38.6313	Allergens	0.327814
Der f 8	D	Non-allergics	IgG	19734.9	Allergens	0.547658
Der f 8	D	Non-allergics	IgA	5104.7	Allergens	0
Der f 8	D	Non-allergics	IFNγ	10	Allergens	0
Der f 8	D	Non-allergics	IL-17	5	Allergens	0
Der f 8	Q	Non-allergics	IgG	1516.45	Allergens	0
Der f 8	Q	Non-allergics	IgA	5104.7	Allergens	0
Der f 8	Q	Non-allergics	IFNγ	34.9918	Allergens	0.157231
Der f 8	Q	Non-allergics	IL-17	5	Allergens	0
Der f 8	E	Non-allergics	IgG	1516.45	Allergens	0
Der f 8	E	Non-allergics	IgA	13193	Allergens	0.237302
Der f 8	E	Non-allergics	IFNγ	40.3517	Allergens	0.175121
Der f 8	E	Non-allergics	IL-17	5	Allergens	0
Der f 8	F	Non-allergics	IgG	3635.17	Allergens	0.186596
Der f 8	F	Non-allergics	IgA	5104.7	Allergens	0
Der f 8	F	Non-allergics	IFNγ	30.1442	Allergens	0.138512
Der f 8	F	Non-allergics	IL-17	5	Allergens	0
Der f 8	G	Non-allergics	IgG	1516.45	Allergens	0
Der f 8	G	Non-allergics	IgA	5104.7	Allergens	0
Der f 8	G	Non-allergics	IFNγ	10	Allergens	0
Der f 8	G	Non-allergics	IL-17	5	Allergens	0
Der f 8	H	Non-allergics	IgG	1516.45	Allergens	0
Der f 8	H	Non-allergics	IgA	5104.7	Allergens	0
Der f 8	H	Non-allergics	IFNγ	244.482	Allergens	0.401266
Der f 8	H	Non-allergics	IL-17	222.271	Allergens	0.608365
Der f 8	I	Non-allergics	IgG	1516.45	Allergens	0
Der f 8	I	Non-allergics	IgA	5104.7	Allergens	0
Der f 8	I	Non-allergics	IFNγ	10	Allergens	0
Der f 8	I	Non-allergics	IL-17	5	Allergens	0
Der f 8	J	Non-allergics	IgG	1516.45	Allergens	0
Der f 8	J	Non-allergics	IgA	5104.7	Allergens	0
Der f 8	J	Non-allergics	IFNγ	26.5613	Allergens	0.122627
Der f 8	J	Non-allergics	IL-17	5	Allergens	0
Der f 8	K	Non-allergics	IgG	1516.45	Allergens	0
Der f 8	K	Non-allergics	IgA	12275	Allergens	0.219278
Der f 8	K	Non-allergics	IFNγ	140.195	Allergens	0.331457
Der f 8	K	Non-allergics	IL-17	5	Allergens	0
Der f 8	L	Non-allergics	IgG	1516.45	Allergens	0
Der f 8	L	Non-allergics	IgA	5104.7	Allergens	0
Der f 8	L	Non-allergics	IFNγ	404.815	Allergens	0.464569
Der f 8	L	Non-allergics	IL-17	5	Allergens	0
Der f 8	M	Non-allergics	IgG	1516.45	Allergens	0
Der f 8	M	Non-allergics	IgA	5104.7	Allergens	0
Der f 8	M	Non-allergics	IFNγ	10	Allergens	0
Der f 8	M	Non-allergics	IL-17	5	Allergens	0
Der f 8	N	Non-allergics	IgG	66205	Allergens	0.805983
Der f 8	N	Non-allergics	IgA	5104.7	Allergens	0
Der f 8	N	Non-allergics	IFNγ		Allergens
Der f 8	N	Non-allergics	IL-17		Allergens
Der f 8	O	Non-allergics	IgG	1516.45	Allergens	0
Der f 8	O	Non-allergics	IgA	5104.7	Allergens	0
Der f 8	O	Non-allergics	IFNγ		Allergens
Der f 8	O	Non-allergics	IL-17		Allergens
Der p 10	A	Allergics	IgG	23173.8	Allergens	0.581941
Der p 10	A	Allergics	IgA	5104.7	Allergens	0
Der p 10	A	Allergics	IFNγ	10	Allergens	0
Der p 10	A	Allergics	IL-17	12.9207	Allergens	0.152216
Der p 10	B	Allergics	IgG	6764.05	Allergens	0.319127
Der p 10	B	Allergics	IgA	18857.8	Allergens	0.326582
Der p 10	B	Allergics	IFNγ		Allergens
Der p 10	B	Allergics	IL-17		Allergens
Der p 10	C	Allergics	IgG	6096.29	Allergens	0.296943
Der p 10	C	Allergics	IgA	5104.7	Allergens	0
Der p 10	C	Allergics	IFNγ	59.0474	Allergens	0.222912
Der p 10	C	Allergics	IL-17	5	Allergens	0
Der p 10	D	Allergics	IgG	59248	Allergens	0.782287
Der p 10	D	Allergics	IgA	32120.7	Allergens	0.459681
Der p 10	D	Allergics	IFNγ	37.3899	Allergens	0.165552
Der p 10	D	Allergics	IL-17	5	Allergens	0
Der p 10	E	Allergics	IgG	16117.1	Allergens	0.504436
Der p 10	E	Allergics	IgA	52818.4	Allergens	0.58398
Der p 10	E	Allergics	IFNγ	10	Allergens	0
Der p 10	E	Allergics	IL-17	5	Allergens	0
Der p 10	F	Allergics	IgG	87882.9	Allergens	0.866436
Der p 10	F	Allergics	IgA	33122.2	Allergens	0.467355
Der p 10	F	Allergics	IFNγ	400.197	Allergens	0.463129
Der p 10	F	Allergics	IL-17	64.7132	Allergens	0.410529
Der p 10	G	Allergics	IgG	15675.3	Allergens	0.498504
Der p 10	G	Allergics	IgA	20304.7	Allergens	0.345058
Der p 10	G	Allergics	IFNγ	20.9214	Allergens	0.0926653
Der p 10	G	Allergics	IL-17	16.4929	Allergens	0.191353
Der p 10	A	Non-allergics	IgG	46063.7	Allergens	0.728566
Der p 10	A	Non-allergics	IgA	21976.6	Allergens	0.364833
Der p 10	A	Non-allergics	IFNγ	10	Allergens	0
Der p 10	A	Non-allergics	IL-17	5	Allergens	0
Der p 10	B	Non-allergics	IgG	23951.1	Allergens	0.588983
Der p 10	B	Non-allergics	IgA	31449.5	Allergens	0.454404
Der p 10	B	Non-allergics	IFNγ	112.393	Allergens	0.303711
Der p 10	B	Non-allergics	IL-17	5	Allergens	0
Der p 10	H	Allergics	IgG	23379.8	Allergens	0.583829
Der p 10	H	Allergics	IgA	62167.4	Allergens	0.624709
Der p 10	H	Allergics	IFNγ		Allergens
Der p 10	H	Allergics	IL-17		Allergens
Der p 10	I	Allergics	IgG	20933.1	Allergens	0.560238
Der p 10	I	Allergics	IgA	66388	Allergens	0.641124
Der p 10	I	Allergics	IFNγ	79.7276	Allergens	0.260606
Der p 10	I	Allergics	IL-17	65.452	Allergens	0.412349
Der p 10	J	Allergics	IgG	49439.4	Allergens	0.74366
Der p 10	J	Allergics	IgA	84741.4	Allergens	0.702126
Der p 10	J	Allergics	IFNγ	10	Allergens	0
Der p 10	J	Allergics	IL-17	5	Allergens	0
Der p 10	K	Allergics	IgG	19447.7	Allergens	0.544528
Der p 10	K	Allergics	IgA	58935.4	Allergens	0.611366
Der p 10	K	Allergics	IFNγ	10	Allergens	0
Der p 10	K	Allergics	IL-17	5	Allergens	0
Der p 10	L	Allergics	IgG	1516.45	Allergens	0
Der p 10	L	Allergics	IgA	44087.3	Allergens	0.538822
Der p 10	L	Allergics	IFNγ	10	Allergens	0
Der p 10	L	Allergics	IL-17	5	Allergens	0
Der p 10	M	Allergics	IgG	18115	Allergens	0.529378
Der p 10	M	Allergics	IgA	13042.6	Allergens	0.234437
Der p 10	M	Allergics	IFNγ	10	Allergens	0
Der p 10	M	Allergics	IL-17	5	Allergens	0
Der p 10	N	Allergics	IgG	46662.4	Allergens	0.731322
Der p 10	N	Allergics	IgA	49511.5	Allergens	0.567821
Der p 10	N	Allergics	IFNγ	39.9795	Allergens	0.173958
Der p 10	N	Allergics	IL-17	5	Allergens	0
Der p 10	O	Allergics	IgG	51935	Allergens	0.75417
Der p 10	O	Allergics	IgA	129042	Allergens	0.807225
Der p 10	O	Allergics	IFNγ	10	Allergens	0
Der p 10	O	Allergics	IL-17	5	Allergens	0
Der p 10	C	Non-allergics	IgG	89707.1	Allergens	0.870821
Der p 10	C	Non-allergics	IgA	105920	Allergens	0.757878
Der p 10	C	Non-allergics	IFNγ		Allergens
Der p 10	C	Non-allergics	IL-17		Allergens
Der p 10	P	Allergics	IgG	110630	Allergens	0.915563
Der p 10	P	Allergics	IgA	59041.8	Allergens	0.611816
Der p 10	P	Allergics	IFNγ	10	Allergens	0
Der p 10	P	Allergics	IL-17	5	Allergens	0
Der p 10	Q	Allergics	IgG	13559.9	Allergens	0.467564
Der p 10	Q	Allergics	IgA	31818.2	Allergens	0.457316
Der p 10	Q	Allergics	IFNγ	10	Allergens	0
Der p 10	Q	Allergics	IL-17	5	Allergens	0
Der p 10	R	Allergics	IgG	105200	Allergens	0.904823
Der p 10	R	Allergics	IgA	42083.1	Allergens	0.527195
Der p 10	R	Allergics	IFNγ	10	Allergens	0
Der p 10	R	Allergics	IL-17	5	Allergens	0
Der p 10	S	Allergics	IgG	26248.8	Allergens	0.608533
Der p 10	S	Allergics	IgA	13058.6	Allergens	0.234743
Der p 10	S	Allergics	IFNγ	25.2647	Allergens	0.116345
Der p 10	S	Allergics	IL-17	5	Allergens	0
Der p 10	T	Allergics	IgG	147384	Allergens	0.976785
Der p 10	T	Allergics	IgA	15710.1	Allergens	0.280942
Der p 10	T	Allergics	IFNγ	10	Allergens	0
Der p 10	T	Allergics	IL-17	5	Allergens	0
Der p 10	U	Allergics	IgG	30532.7	Allergens	0.640799
Der p 10	U	Allergics	IgA	24986	Allergens	0.396906
Der p 10	U	Allergics	IFNγ	539.839	Allergens	0.500702
Der p 10	U	Allergics	IL-17	12.2981	Allergens	0.144298
Der p 10	D	Non-allergics	IgG	33158.5	Allergens	0.658407
Der p 10	D	Non-allergics	IgA	153699	Allergens	0.850924
Der p 10	D	Non-allergics	IFNγ	24.0335	Allergens	0.110073
Der p 10	D	Non-allergics	IL-17	5	Allergens	0
Der p 10	Q	Non-allergics	IgG	54842.2	Allergens	0.765795
Der p 10	Q	Non-allergics	IgA	11913.4	Allergens	0.211805
Der p 10	Q	Non-allergics	IFNγ	10	Allergens	0
Der p 10	Q	Non-allergics	IL-17	5	Allergens	0
Der p 10	E	Non-allergics	IgG	72045	Allergens	0.824025
Der p 10	E	Non-allergics	IgA	78603.2	Allergens	0.683334
Der p 10	E	Non-allergics	IFNγ	34.742	Allergens	0.156331
Der p 10	E	Non-allergics	IL-17	5	Allergens	0
Der p 10	F	Non-allergics	IgG	36173.8	Allergens	0.676982
Der p 10	F	Non-allergics	IgA	20222.4	Allergens	0.344043
Der p 10	F	Non-allergics	IFNγ	37.464	Allergens	0.1658
Der p 10	F	Non-allergics	IL-17	5	Allergens	0
Der p 10	G	Non-allergics	IgG	76804.8	Allergens	0.837679
Der p 10	G	Non-allergics	IgA	18708.6	Allergens	0.324597
Der p 10	G	Non-allergics	IFNγ	10	Allergens	0
Der p 10	G	Non-allergics	IL-17	5	Allergens	0
Der p 10	H	Non-allergics	IgG	5179.92	Allergens	0.262178
Der p 10	H	Non-allergics	IgA	18927.6	Allergens	0.327505
Der p 10	H	Non-allergics	IFNγ	30.4756	Allergens	0.139884
Der p 10	H	Non-allergics	IL-17	5	Allergens	0
Der p 10	I	Non-allergics	IgG	132306	Allergens	0.953751
Der p 10	I	Non-allergics	IgA	23020.4	Allergens	0.376429
Der p 10	I	Non-allergics	IFNγ	10	Allergens	0
Der p 10	I	Non-allergics	IL-17	5	Allergens	0
Der p 10	J	Non-allergics	IgG	69210.1	Allergens	0.815457
Der p 10	J	Non-allergics	IgA	183517	Allergens	0.895237
Der p 10	J	Non-allergics	IFNγ	38.2676	Allergens	0.168465
Der p 10	J	Non-allergics	IL-17	26.6385	Allergens	0.268219
Der p 10	K	Non-allergics	IgG	16232.5	Allergens	0.50596
Der p 10	K	Non-allergics	IgA	20857.2	Allergens	0.351766
Der p 10	K	Non-allergics	IFNγ	10	Allergens	0
Der p 10	K	Non-allergics	IL-17	5	Allergens	0
Der p 10	L	Non-allergics	IgG	9581.7	Allergens	0.393449
Der p 10	L	Non-allergics	IgA	58045	Allergens	0.607561
Der p 10	L	Non-allergics	IFNγ	313.886	Allergens	0.432635
Der p 10	L	Non-allergics	IL-17	5	Allergens	0
Der p 10	M	Non-allergics	IgG	16252.2	Allergens	0.506218
Der p 10	M	Non-allergics	IgA	15675.4	Allergens	0.280389
Der p 10	M	Non-allergics	IFNγ	10	Allergens	0
Der p 10	M	Non-allergics	IL-17	5	Allergens	0
Der p 10	N	Non-allergics	IgG	61956.8	Allergens	0.791828
Der p 10	N	Non-allergics	IgA	49429.6	Allergens	0.567407
Der p 10	N	Non-allergics	IFNγ		Allergens
Der p 10	N	Non-allergics	IL-17		Allergens
Der p 10	O	Non-allergics	IgG	31888.6	Allergens	0.650072
Der p 10	O	Non-allergics	IgA	54514.2	Allergens	0.591877
Der p 10	O	Non-allergics	IFNγ		Allergens
Der p 10	O	Non-allergics	IL-17		Allergens
Der p 13	A	Allergics	IgG	13525.2	Allergens	0.467018
Der p 13	A	Allergics	IgA	5104.7	Allergens	0
Der p 13	A	Allergics	IFNγ	10	Allergens	0
Der p 13	A	Allergics	IL-17	5	Allergens	0
Der p 13	B	Allergics	IgG	21078	Allergens	0.56171
Der p 13	B	Allergics	IgA	5104.7	Allergens	0
Der p 13	B	Allergics	IFNγ		Allergens
Der p 13	B	Allergics	IL-17		Allergens
Der p 13	C	Allergics	IgG	1516.45	Allergens	0
Der p 13	C	Allergics	IgA	5104.7	Allergens	0
Der p 13	C	Allergics	IFNγ	32.5785	Allergens	0.14826
Der p 13	C	Allergics	IL-17	5	Allergens	0
Der p 13	D	Allergics	IgG	40778.1	Allergens	0.702553
Der p 13	D	Allergics	IgA	5104.7	Allergens	0
Der p 13	D	Allergics	IFNγ	45.8333	Allergens	0.191111
Der p 13	D	Allergics	IL-17	5	Allergens	0
Der p 13	E	Allergics	IgG	15468.4	Allergens	0.495669
Der p 13	E	Allergics	IgA	28604.4	Allergens	0.430706
Der p 13	E	Allergics	IFNγ	10	Allergens	0
Der p 13	E	Allergics	IL-17	5	Allergens	0
Der p 13	F	Allergics	IgG	4709.42	Allergens	0.241854
Der p 13	F	Allergics	IgA	5104.7	Allergens	0
Der p 13	F	Allergics	IFNγ	10	Allergens	0
Der p 13	F	Allergics	IL-17	5	Allergens	0
Der p 13	G	Allergics	IgG	1516.45	Allergens	0
Der p 13	G	Allergics	IgA	5104.7	Allergens	0
Der p 13	G	Allergics	IFNγ	10	Allergens	0
Der p 13	G	Allergics	IL-17	5	Allergens	0
Der p 13	A	Non-allergics	IgG	1516.45	Allergens	0
Der p 13	A	Non-allergics	IgA	5104.7	Allergens	0
Der p 13	A	Non-allergics	IFNγ	10	Allergens	0
Der p 13	A	Non-allergics	IL-17	5	Allergens	0
Der p 13	B	Non-allergics	IgG	1516.45	Allergens	0
Der p 13	B	Non-allergics	IgA	5104.7	Allergens	0
Der p 13	B	Non-allergics	IFNγ	39.6659	Allergens	0.172969
Der p 13	B	Non-allergics	IL-17	5	Allergens	0
Der p 13	H	Allergics	IgG	5646.83	Allergens	0.280597
Der p 13	H	Allergics	IgA	5104.7	Allergens	0
Der p 13	H	Allergics	IFNγ		Allergens
Der p 13	H	Allergics	IL-17		Allergens
Der p 13	I	Allergics	IgG	11528.1	Allergens	0.432919
Der p 13	I	Allergics	IgA	5104.7	Allergens	0
Der p 13	I	Allergics	IFNγ	40.4236	Allergens	0.175345
Der p 13	I	Allergics	IL-17	54.0846	Allergens	0.381763
Der p 13	J	Allergics	IgG	1516.45	Allergens	0
Der p 13	J	Allergics	IgA	18476.3	Allergens	0.321475
Der p 13	J	Allergics	IFNγ	178.638	Allergens	0.361877
Der p 13	J	Allergics	IL-17	5	Allergens	0
Der p 13	K	Allergics	IgG	1516.45	Allergens	0
Der p 13	K	Allergics	IgA	5104.7	Allergens	0
Der p 13	K	Allergics	IFNγ	10	Allergens	0
Der p 13	K	Allergics	IL-17	5	Allergens	0
Der p 13	L	Allergics	IgG	1516.45	Allergens	0
Der p 13	L	Allergics	IgA	5104.7	Allergens	0
Der p 13	L	Allergics	IFNγ	10	Allergens	0
Der p 13	L	Allergics	IL-17	5	Allergens	0
Der p 13	M	Allergics	IgG	1516.45	Allergens	0
Der p 13	M	Allergics	IgA	5104.7	Allergens	0
Der p 13	M	Allergics	IFNγ	10	Allergens	0
Der p 13	M	Allergics	IL-17	5	Allergens	0
Der p 13	N	Allergics	IgG	3639.36	Allergens	0.186842
Der p 13	N	Allergics	IgA	22110.8	Allergens	0.366354
Der p 13	N	Allergics	IFNγ	30.8202	Allergens	0.141296
Der p 13	N	Allergics	IL-17	5	Allergens	0
Der p 13	O	Allergics	IgG	4290.5	Allergens	0.221971
Der p 13	O	Allergics	IgA	26556	Allergens	0.412136
Der p 13	O	Allergics	IFNγ	10	Allergens	0
Der p 13	O	Allergics	IL-17	5	Allergens	0
Der p 13	C	Non-allergics	IgG	34719	Allergens	0.668222
Der p 13	C	Non-allergics	IgA	30274.9	Allergens	0.444891
Der p 13	C	Non-allergics	IFNγ		Allergens
Der p 13	C	Non-allergics	IL-17		Allergens
Der p 13	P	Allergics	IgG	13870.2	Allergens	0.472393
Der p 13	P	Allergics	IgA	5104.7	Allergens	0
Der p 13	P	Allergics	IFNγ	10	Allergens	0
Der p 13	P	Allergics	IL-17	5	Allergens	0
Der p 13	Q	Allergics	IgG	5416.78	Allergens	0.27172
Der p 13	Q	Allergics	IgA	5104.7	Allergens	0
Der p 13	Q	Allergics	IFNγ	20.6778	Allergens	0.0911949
Der p 13	Q	Allergics	IL-17	5	Allergens	0
Der p 13	R	Allergics	IgG	1516.45	Allergens	0
Der p 13	R	Allergics	IgA	5104.7	Allergens	0
Der p 13	R	Allergics	IFNγ	10	Allergens	0
Der p 13	R	Allergics	IL-17	5	Allergens	0
Der p 13	S	Allergics	IgG	25210.9	Allergens	0.599923
Der p 13	S	Allergics	IgA	5104.7	Allergens	0
Der p 13	S	Allergics	IFNγ	36.4438	Allergens	0.162334
Der p 13	S	Allergics	IL-17	5	Allergens	0
Der p 13	T	Allergics	IgG	16813.9	Allergens	0.513469
Der p 13	T	Allergics	IgA	5104.7	Allergens	0
Der p 13	T	Allergics	IFNγ	10	Allergens	0
Der p 13	T	Allergics	IL-17	5	Allergens	0
Der p 13	U	Allergics	IgG	115664	Allergens	0.925061
Der p 13	U	Allergics	IgA	5104.7	Allergens	0
Der p 13	U	Allergics	IFNγ	38.4646	Allergens	0.169109
Der p 13	U	Allergics	IL-17	5	Allergens	0
Der p 13	D	Non-allergics	IgG	1516.45	Allergens	0
Der p 13	D	Non-allergics	IgA	5104.7	Allergens	0
Der p 13	D	Non-allergics	IFNγ	10	Allergens	0
Der p 13	D	Non-allergics	IL-17	5	Allergens	0
Der p 13	Q	Non-allergics	IgG	4937.78	Allergens	0.25196
Der p 13	Q	Non-allergics	IgA	5104.7	Allergens	0
Der p 13	Q	Non-allergics	IFNγ	982.532	Allergens	0.575878
Der p 13	Q	Non-allergics	IL-17	298.426	Allergens	0.655602
Der p 13	E	Non-allergics	IgG	38743.9	Allergens	0.691632
Der p 13	E	Non-allergics	IgA	5104.7	Allergens	0
Der p 13	E	Non-allergics	IFNγ	39.5194	Allergens	0.172505
Der p 13	E	Non-allergics	IL-17	13.6267	Allergens	0.160745
Der p 13	F	Non-allergics	IgG	6817.59	Allergens	0.320809
Der p 13	F	Non-allergics	IgA	5104.7	Allergens	0
Der p 13	F	Non-allergics	IFNγ	22.991	Allergens	0.104506
Der p 13	F	Non-allergics	IL-17	5	Allergens	0
Der p 13	G	Non-allergics	IgG	7301.48	Allergens	0.335444
Der p 13	G	Non-allergics	IgA	5104.7	Allergens	0
Der p 13	G	Non-allergics	IFNγ	21.7874	Allergens	0.0977565
Der p 13	G	Non-allergics	IL-17	5	Allergens	0
Der p 13	H	Non-allergics	IgG	4104.03	Allergens	0.212487
Der p 13	H	Non-allergics	IgA	5104.7	Allergens	0
Der p 13	H	Non-allergics	IFNγ	10	Allergens	0
Der p 13	H	Non-allergics	IL-17	5	Allergens	0
Der p 13	I	Non-allergics	IgG	7402.44	Allergens	0.338375
Der p 13	I	Non-allergics	IgA	5104.7	Allergens	0
Der p 13	I	Non-allergics	IFNγ	10	Allergens	0
Der p 13	I	Non-allergics	IL-17	5	Allergens	0
Der p 13	J	Non-allergics	IgG	11726.4	Allergens	0.43656
Der p 13	J	Non-allergics	IgA	5104.7	Allergens	0
Der p 13	J	Non-allergics	IFNγ	10	Allergens	0
Der p 13	J	Non-allergics	IL-17	5	Allergens	0
Der p 13	K	Non-allergics	IgG	14757.4	Allergens	0.485626
Der p 13	K	Non-allergics	IgA	15087.8	Allergens	0.270841
Der p 13	K	Non-allergics	IFNγ	53.5655	Allergens	0.210681
Der p 13	K	Non-allergics	IL-17	5	Allergens	0
Der p 13	L	Non-allergics	IgG	3241.87	Allergens	0.162157
Der p 13	L	Non-allergics	IgA	5104.7	Allergens	0
Der p 13	L	Non-allergics	IFNγ	44.3754	Allergens	0.187053
Der p 13	L	Non-allergics	IL-17	5	Allergens	0
Der p 13	M	Non-allergics	IgG	24550.8	Allergens	0.594261
Der p 13	M	Non-allergics	IgA	5104.7	Allergens	0
Der p 13	M	Non-allergics	IFNγ	10	Allergens	0
Der p 13	M	Non-allergics	IL-17	5	Allergens	0
Der p 13	N	Non-allergics	IgG	1516.45	Allergens	0
Der p 13	N	Non-allergics	IgA	83627.8	Allergens	0.69882
Der p 13	N	Non-allergics	IFNγ		Allergens
Der p 13	N	Non-allergics	IL-17		Allergens
Der p 13	O	Non-allergics	IgG	1516.45	Allergens	0
Der p 13	O	Non-allergics	IgA	5104.7	Allergens	0
Der p 13	O	Non-allergics	IFNγ		Allergens
Der p 13	O	Non-allergics	IL-17		Allergens
Der p 15	A	Allergics	IgG	4211.42	Allergens	0.218
Der p 15	A	Allergics	IgA	5104.7	Allergens	0
Der p 15	A	Allergics	IFNγ	10	Allergens	0
Der p 15	A	Allergics	IL-17	5	Allergens	0
Der p 15	B	Allergics	IgG	6576.59	Allergens	0.313128
Der p 15	B	Allergics	IgA	15644.2	Allergens	0.27989
Der p 15	B	Allergics	IFNγ		Allergens
Der p 15	B	Allergics	IL-17		Allergens
Der p 15	C	Allergics	IgG	1516.45	Allergens	0
Der p 15	C	Allergics	IgA	5104.7	Allergens	0
Der p 15	C	Allergics	IFNγ	78.7387	Allergens	0.259039
Der p 15	C	Allergics	IL-17	14.4232	Allergens	0.169853
Der p 15	D	Allergics	IgG	10341.1	Allergens	0.409728
Der p 15	D	Allergics	IgA	5104.7	Allergens	0
Der p 15	D	Allergics	IFNγ	32.7342	Allergens	0.148859
Der p 15	D	Allergics	IL-17	5	Allergens	0
Der p 15	E	Allergics	IgG	7016.01	Allergens	0.326932
Der p 15	E	Allergics	IgA	218989	Allergens	0.939401
Der p 15	E	Allergics	IFNγ	10	Allergens	0
Der p 15	E	Allergics	IL-17	5	Allergens	0
Der p 15	F	Allergics	IgG	20109.4	Allergens	0.551669
Der p 15	F	Allergics	IgA	30327.1	Allergens	0.445321
Der p 15	F	Allergics	IFNγ	10	Allergens	0
Der p 15	F	Allergics	IL-17	5	Allergens	0
Der p 15	G	Allergics	IgG	1516.45	Allergens	0
Der p 15	G	Allergics	IgA	12840.8	Allergens	0.23054
Der p 15	G	Allergics	IFNγ	33.582	Allergens	0.152068
Der p 15	G	Allergics	IL-17	21.2012	Allergens	0.231616
Der p 15	A	Non-allergics	IgG	5396.26	Allergens	0.27091
Der p 15	A	Non-allergics	IgA	22937.9	Allergens	0.375532
Der p 15	A	Non-allergics	IFNγ	10	Allergens	0
Der p 15	A	Non-allergics	IL-17	5	Allergens	0
Der p 15	B	Non-allergics	IgG	14424.3	Allergens	0.480754
Der p 15	B	Non-allergics	IgA	19833.4	Allergens	0.339188
Der p 15	B	Non-allergics	IFNγ	69.6999	Allergens	0.243732
Der p 15	B	Non-allergics	IL-17	5	Allergens	0
Der p 15	H	Allergics	IgG	1516.45	Allergens	0
Der p 15	H	Allergics	IgA	5104.7	Allergens	0
Der p 15	H	Allergics	IFNγ		Allergens
Der p 15	H	Allergics	IL-17		Allergens
Der p 15	I	Allergics	IgG	3033.73	Allergens	0.147995
Der p 15	I	Allergics	IgA	5104.7	Allergens	0
Der p 15	I	Allergics	IFNγ	145.338	Allergens	0.33598
Der p 15	I	Allergics	IL-17	122.1	Allergens	0.512318
Der p 15	J	Allergics	IgG	6059.51	Allergens	0.295651
Der p 15	J	Allergics	IgA	28684.4	Allergens	0.431404
Der p 15	J	Allergics	IFNγ	10	Allergens	0
Der p 15	J	Allergics	IL-17	5	Allergens	0
Der p 15	K	Allergics	IgG	1516.45	Allergens	0
Der p 15	K	Allergics	IgA	15716.3	Allergens	0.281041
Der p 15	K	Allergics	IFNγ	10	Allergens	0
Der p 15	K	Allergics	IL-17	5	Allergens	0
Der p 15	L	Allergics	IgG	1516.45	Allergens	0
Der p 15	L	Allergics	IgA	5104.7	Allergens	0
Der p 15	L	Allergics	IFNγ	10	Allergens	0
Der p 15	L	Allergics	IL-17	5	Allergens	0
Der p 15	M	Allergics	IgG	9934.89	Allergens	0.401175
Der p 15	M	Allergics	IgA	13949.9	Allergens	0.251244
Der p 15	M	Allergics	IFNγ	10	Allergens	0
Der p 15	M	Allergics	IL-17	5	Allergens	0
Der p 15	N	Allergics	IgG	34683.8	Allergens	0.668006
Der p 15	N	Allergics	IgA	79477	Allergens	0.686097
Der p 15	N	Allergics	IFNγ	58.0055	Allergens	0.220677
Der p 15	N	Allergics	IL-17	5	Allergens	0
Der p 15	O	Allergics	IgG	3532.92	Allergens	0.180506
Der p 15	O	Allergics	IgA	23411.8	Allergens	0.380643
Der p 15	O	Allergics	IFNγ	10	Allergens	0
Der p 15	O	Allergics	IL-17	5	Allergens	0
Der p 15	C	Non-allergics	IgG	3434.9	Allergens	0.174501
Der p 15	C	Non-allergics	IgA	13658.3	Allergens	0.245965
Der p 15	C	Non-allergics	IFNγ		Allergens
Der p 15	C	Non-allergics	IL-17		Allergens
Der p 15	P	Allergics	IgG	1516.45	Allergens	0
Der p 15	P	Allergics	IgA	5104.7	Allergens	0
Der p 15	P	Allergics	IFNγ	10	Allergens	0
Der p 15	P	Allergics	IL-17	5	Allergens	0
Der p 15	Q	Allergics	IgG	11993.1	Allergens	0.441359
Der p 15	Q	Allergics	IgA	5104.7	Allergens	0
Der p 15	Q	Allergics	IFNγ	59.1913	Allergens	0.223217
Der p 15	Q	Allergics	IL-17	92.6969	Allergens	0.468147
Der p 15	R	Allergics	IgG	13534.1	Allergens	0.467158
Der p 15	R	Allergics	IgA	5104.7	Allergens	0
Der p 15	R	Allergics	IFNγ	10	Allergens	0
Der p 15	R	Allergics	IL-17	5	Allergens	0
Der p 15	S	Allergics	IgG	80503.9	Allergens	0.847718
Der p 15	S	Allergics	IgA	5104.7	Allergens	0
Der p 15	S	Allergics	IFNγ	61.5621	Allergens	0.228147
Der p 15	S	Allergics	IL-17	5	Allergens	0
Der p 15	T	Allergics	IgG	5574.33	Allergens	0.277839
Der p 15	T	Allergics	IgA	5104.7	Allergens	0
Der p 15	T	Allergics	IFNγ	10	Allergens	0
Der p 15	T	Allergics	IL-17	5	Allergens	0
Der p 15	U	Allergics	IgG	1516.45	Allergens	0
Der p 15	U	Allergics	IgA	5104.7	Allergens	0
Der p 15	U	Allergics	IFNγ	26.0081	Allergens	0.119985
Der p 15	U	Allergics	IL-17	5	Allergens	0
Der p 15	D	Non-allergics	IgG	3179.18	Allergens	0.15799
Der p 15	D	Non-allergics	IgA	5104.7	Allergens	0
Der p 15	D	Non-allergics	IFNγ	10	Allergens	0
Der p 15	D	Non-allergics	IL-17	5	Allergens	0
Der p 15	Q	Non-allergics	IgG	9691.69	Allergens	0.395885
Der p 15	Q	Non-allergics	IgA	5104.7	Allergens	0
Der p 15	Q	Non-allergics	IFNγ	27.353	Allergens	0.126314
Der p 15	Q	Non-allergics	IL-17	5	Allergens	0
Der p 15	E	Non-allergics	IgG	1516.45	Allergens	0
Der p 15	E	Non-allergics	IgA	32532.4	Allergens	0.462864
Der p 15	E	Non-allergics	IFNγ	35.3617	Allergens	0.158551
Der p 15	E	Non-allergics	IL-17	5	Allergens	0
Der p 15	F	Non-allergics	IgG	5928.54	Allergens	0.290988
Der p 15	F	Non-allergics	IgA	5104.7	Allergens	0
Der p 15	F	Non-allergics	IFNγ	37.5578	Allergens	0.166114
Der p 15	F	Non-allergics	IL-17	5	Allergens	0
Der p 15	G	Non-allergics	IgG	3640.8	Allergens	0.186926
Der p 15	G	Non-allergics	IgA	5104.7	Allergens	0
Der p 15	G	Non-allergics	IFNγ	24.6324	Allergens	0.113163
Der p 15	G	Non-allergics	IL-17	5	Allergens	0
Der p 15	H	Non-allergics	IgG	9601.99	Allergens	0.393901
Der p 15	H	Non-allergics	IgA	30738.3	Allergens	0.448687
Der p 15	H	Non-allergics	IFNγ	44.8417	Allergens	0.188366
Der p 15	H	Non-allergics	IL-17	5	Allergens	0
Der p 15	I	Non-allergics	IgG	4108.72	Allergens	0.212731
Der p 15	I	Non-allergics	IgA	58163.6	Allergens	0.608071
Der p 15	I	Non-allergics	IFNγ	10	Allergens	0
Der p 15	I	Non-allergics	IL-17	5	Allergens	0
Der p 15	J	Non-allergics	IgG	7391.97	Allergens	0.338073
Der p 15	J	Non-allergics	IgA	19700.7	Allergens	0.337511
Der p 15	J	Non-allergics	IFNγ	20.1237	Allergens	0.0877856
Der p 15	J	Non-allergics	IL-17	5	Allergens	0
Der p 15	K	Non-allergics	IgG	3628.47	Allergens	0.186202
Der p 15	K	Non-allergics	IgA	5104.7	Allergens	0
Der p 15	K	Non-allergics	IFNγ	10	Allergens	0
Der p 15	K	Non-allergics	IL-17	5	Allergens	0
Der p 15	L	Non-allergics	IgG	1516.45	Allergens	0
Der p 15	L	Non-allergics	IgA	23531.7	Allergens	0.38192
Der p 15	L	Non-allergics	IFNγ	10	Allergens	0
Der p 15	L	Non-allergics	IL-17	5	Allergens	0
Der p 15	M	Non-allergics	IgG	7981.96	Allergens	0.354462
Der p 15	M	Non-allergics	IgA	42636.7	Allergens	0.530461
Der p 15	M	Non-allergics	IFNγ	10	Allergens	0
Der p 15	M	Non-allergics	IL-17	5	Allergens	0
Der p 15	N	Non-allergics	IgG	5981.25	Allergens	0.292877
Der p 15	N	Non-allergics	IgA	82845.9	Allergens	0.696472
Der p 15	N	Non-allergics	IFNγ		Allergens
Der p 15	N	Non-allergics	IL-17		Allergens
Der p 15	O	Non-allergics	IgG	90952.7	Allergens	0.873764
Der p 15	O	Non-allergics	IgA	20761.8	Allergens	0.350621
Der p 15	O	Non-allergics	IFNγ		Allergens
Der p 15	O	Non-allergics	IL-17		Allergens
Der f 20	A	Allergics	IgG	1516.45	Allergens	0
Der f 20	A	Allergics	IgA	5104.7	Allergens	0
Der f 20	A	Allergics	IFNγ	10	Allergens	0
Der f 20	A	Allergics	IL-17	5	Allergens	0
Der f 20	B	Allergics	IgG	1516.45	Allergens	0
Der f 20	B	Allergics	IgA	5104.7	Allergens	0
Der f 20	B	Allergics	IFNγ		Allergens
Der f 20	B	Allergics	IL-17		Allergens
Der f 20	C	Allergics	IgG	1516.45	Allergens	0
Der f 20	C	Allergics	IgA	5104.7	Allergens	0
Der f 20	C	Allergics	IFNγ	130.035	Allergens	0.322014
Der f 20	C	Allergics	IL-17	136.736	Allergens	0.530469
Der f 20	D	Allergics	IgG	10187.1	Allergens	0.406525
Der f 20	D	Allergics	IgA	5104.7	Allergens	0
Der f 20	D	Allergics	IFNγ	49.3338	Allergens	0.20035
Der f 20	D	Allergics	IL-17	5	Allergens	0
Der f 20	E	Allergics	IgG	1516.45	Allergens	0
Der f 20	E	Allergics	IgA	5104.7	Allergens	0
Der f 20	E	Allergics	IFNγ	10	Allergens	0
Der f 20	E	Allergics	IL-17	5	Allergens	0
Der f 20	F	Allergics	IgG	1516.45	Allergens	0
Der f 20	F	Allergics	IgA	5104.7	Allergens	0
Der f 20	F	Allergics	IFNγ	401.864	Allergens	0.463651
Der f 20	F	Allergics	IL-17	28.8887	Allergens	0.28122
Der f 20	G	Allergics	IgG	6613.68	Allergens	0.314329
Der f 20	G	Allergics	IgA	5104.7	Allergens	0
Der f 20	G	Allergics	IFNγ	10	Allergens	0
Der f 20	G	Allergics	IL-17	5	Allergens	0
Der f 20	A	Non-allergics	IgG	10112.2	Allergens	0.404951
Der f 20	A	Non-allergics	IgA	5104.7	Allergens	0
Der f 20	A	Non-allergics	IFNγ	502.146	Allergens	0.491616
Der f 20	A	Non-allergics	IL-17	15.0165	Allergens	0.176316
Der f 20	B	Non-allergics	IgG	1516.45	Allergens	0
Der f 20	B	Non-allergics	IgA	5104.7	Allergens	0
Der f 20	B	Non-allergics	IFNγ	93.0714	Allergens	0.280032
Der f 20	B	Non-allergics	IL-17	18.9946	Allergens	0.213995
Der f 20	H	Allergics	IgG	1516.45	Allergens	0
Der f 20	H	Allergics	IgA	5104.7	Allergens	0
Der f 20	H	Allergics	IFNγ		Allergens
Der f 20	H	Allergics	IL-17		Allergens
Der f 20	I	Allergics	IgG	1516.45	Allergens	0
Der f 20	I	Allergics	IgA	5104.7	Allergens	0
Der f 20	I	Allergics	IFNγ	653.72	Allergens	0.52473
Der f 20	I	Allergics	IL-17	242.025	Allergens	0.622016
Der f 20	J	Allergics	IgG	1516.45	Allergens	0
Der f 20	J	Allergics	IgA	5104.7	Allergens	0
Der f 20	J	Allergics	IFNγ	10	Allergens	0
Der f 20	J	Allergics	IL-17	5	Allergens	0
Der f 20	K	Allergics	IgG	1516.45	Allergens	0
Der f 20	K	Allergics	IgA	5104.7	Allergens	0
Der f 20	K	Allergics	IFNγ	23.018	Allergens	0.104654
Der f 20	K	Allergics	IL-17	24.4695	Allergens	0.254602
Der f 20	L	Allergics	IgG	1516.45	Allergens	0
Der f 20	L	Allergics	IgA	5104.7	Allergens	0
Der f 20	L	Allergics	IFNγ	10	Allergens	0
Der f 20	L	Allergics	IL-17	5	Allergens	0
Der f 20	M	Allergics	IgG	1516.45	Allergens	0
Der f 20	M	Allergics	IgA	5104.7	Allergens	0
Der f 20	M	Allergics	IFNγ	10	Allergens	0
Der f 20	M	Allergics	IL-17	5	Allergens	0
Der f 20	N	Allergics	IgG	1516.45	Allergens	0
Der f 20	N	Allergics	IgA	5104.7	Allergens	0
Der f 20	N	Allergics	IFNγ	49.2519	Allergens	0.200142
Der f 20	N	Allergics	IL-17	13.1349	Allergens	0.154852
Der f 20	O	Allergics	IgG	1516.45	Allergens	0
Der f 20	O	Allergics	IgA	5104.7	Allergens	0
Der f 20	O	Allergics	IFNγ	10	Allergens	0
Der f 20	O	Allergics	IL-17	5	Allergens	0
Der f 20	C	Non-allergics	IgG	1516.45	Allergens	0
Der f 20	C	Non-allergics	IgA	5104.7	Allergens	0
Der f 20	C	Non-allergics	IFNγ		Allergens
Der f 20	C	Non-allergics	IL-17		Allergens
Der f 20	P	Allergics	IgG	3801.51	Allergens	0.196145
Der f 20	P	Allergics	IgA	5104.7	Allergens	0
Der f 20	P	Allergics	IFNγ	10	Allergens	0
Der f 20	P	Allergics	IL-17	5	Allergens	0
Der f 20	Q	Allergics	IgG	6156.99	Allergens	0.299057
Der f 20	Q	Allergics	IgA	10586	Allergens	0.182283
Der f 20	Q	Allergics	IFNγ	44.5869	Allergens	0.18765
Der f 20	Q	Allergics	IL-17	5	Allergens	0
Der f 20	R	Allergics	IgG	1516.45	Allergens	0
Der f 20	R	Allergics	IgA	5104.7	Allergens	0
Der f 20	R	Allergics	IFNγ	10	Allergens	0
Der f 20	R	Allergics	IL-17	5	Allergens	0
Der f 20	S	Allergics	IgG	1516.45	Allergens	0
Der f 20	S	Allergics	IgA	5104.7	Allergens	0
Der f 20	S	Allergics	IFNγ	39.9034	Allergens	0.173719
Der f 20	S	Allergics	IL-17	5	Allergens	0
Der f 20	T	Allergics	IgG	3201.43	Allergens	0.159478
Der f 20	T	Allergics	IgA	5104.7	Allergens	0
Der f 20	T	Allergics	IFNγ	20.7644	Allergens	0.0917197
Der f 20	T	Allergics	IL-17	26.2574	Allergens	0.265909
Der f 20	U	Allergics	IgG	1516.45	Allergens	0
Der f 20	U	Allergics	IgA	5104.7	Allergens	0
Der f 20	U	Allergics	IFNγ	3062.75	Allergens	0.718598
Der f 20	U	Allergics	IL-17	399.05	Allergens	0.702189
Der f 20	D	Non-allergics	IgG	1516.45	Allergens	0
Der f 20	D	Non-allergics	IgA	5104.7	Allergens	0
Der f 20	D	Non-allergics	IFNγ	147.504	Allergens	0.337837
Der f 20	D	Non-allergics	IL-17	5	Allergens	0
Der f 20	Q	Non-allergics	IgG	1516.45	Allergens	0
Der f 20	Q	Non-allergics	IgA	11087.1	Allergens	0.19384
Der f 20	Q	Non-allergics	IFNγ	26.8429	Allergens	0.123951
Der f 20	Q	Non-allergics	IL-17	5	Allergens	0
Der f 20	E	Non-allergics	IgG	15726.4	Allergens	0.499199
Der f 20	E	Non-allergics	IgA	5104.7	Allergens	0
Der f 20	E	Non-allergics	IFNγ	44.1603	Allergens	0.186443
Der f 20	E	Non-allergics	IL-17	5	Allergens	0
Der f 20	F	Non-allergics	IgG	8683.6	Allergens	0.372444
Der f 20	F	Non-allergics	IgA	5104.7	Allergens	0
Der f 20	F	Non-allergics	IFNγ	25.2525	Allergens	0.116284
Der f 20	F	Non-allergics	IL-17	10.9632	Allergens	0.125876
Der f 20	G	Non-allergics	IgG	1516.45	Allergens	0
Der f 20	G	Non-allergics	IgA	5104.7	Allergens	0
Der f 20	G	Non-allergics	IFNγ	10	Allergens	0
Der f 20	G	Non-allergics	IL-17	5	Allergens	0
Der f 20	H	Non-allergics	IgG	10305.3	Allergens	0.408987
Der f 20	H	Non-allergics	IgA	5104.7	Allergens	0
Der f 20	H	Non-allergics	IFNγ	10	Allergens	0
Der f 20	H	Non-allergics	IL-17	5	Allergens	0
Der f 20	I	Non-allergics	IgG	1516.45	Allergens	0
Der f 20	I	Non-allergics	IgA	5104.7	Allergens	0
Der f 20	I	Non-allergics	IFNγ	10	Allergens	0
Der f 20	I	Non-allergics	IL-17	5	Allergens	0
Der f 20	J	Non-allergics	IgG	22080.3	Allergens	0.571625
Der f 20	J	Non-allergics	IgA	17219.2	Allergens	0.303864
Der f 20	J	Non-allergics	IFNγ	481.77	Allergens	0.486416
Der f 20	J	Non-allergics	IL-17	20.0412	Allergens	0.222595
Der f 20	K	Non-allergics	IgG	1516.45	Allergens	0
Der f 20	K	Non-allergics	IgA	5104.7	Allergens	0
Der f 20	K	Non-allergics	IFNγ	684.17	Allergens	0.530445
Der f 20	K	Non-allergics	IL-17	288.153	Allergens	0.649986
Der f 20	L	Non-allergics	IgG	3307.91	Allergens	0.166462
Der f 20	L	Non-allergics	IgA	24250.7	Allergens	0.389441
Der f 20	L	Non-allergics	IFNγ	21911.9	Allergens	0.965607
Der f 20	L	Non-allergics	IL-17	362.251	Allergens	0.686676
Der f 20	M	Non-allergics	IgG	1516.45	Allergens	0
Der f 20	M	Non-allergics	IgA	5104.7	Allergens	0
Der f 20	M	Non-allergics	IFNγ	10	Allergens	0
Der f 20	M	Non-allergics	IL-17	5	Allergens	0
Der f 20	N	Non-allergics	IgG	1516.45	Allergens	0
Der f 20	N	Non-allergics	IgA	5104.7	Allergens	0
Der f 20	N	Non-allergics	IFNγ		Allergens
Der f 20	N	Non-allergics	IL-17		Allergens
Der f 20	O	Non-allergics	IgG	1516.45	Allergens	0
Der f 20	O	Non-allergics	IgA	5104.7	Allergens	0
Der f 20	O	Non-allergics	IFNγ		Allergens
Der f 20	O	Non-allergics	IL-17		Allergens
Der f 21	A	Allergics	IgG	14247.6	Allergens	0.478123
Der f 21	A	Allergics	IgA	5104.7	Allergens	0
Der f 21	A	Allergics	IFNγ	10	Allergens	0
Der f 21	A	Allergics	IL-17	5	Allergens	0
Der f 21	B	Allergics	IgG	17365.2	Allergens	0.520356
Der f 21	B	Allergics	IgA	5104.7	Allergens	0
Der f 21	B	Allergics	IFNγ		Allergens
Der f 21	B	Allergics	IL-17		Allergens
Der f 21	C	Allergics	IgG	14503.9	Allergens	0.481928
Der f 21	C	Allergics	IgA	5104.7	Allergens	0
Der f 21	C	Allergics	IFNγ	23.2637	Allergens	0.105987
Der f 21	C	Allergics	IL-17	5	Allergens	0
Der f 21	D	Allergics	IgG	1516.45	Allergens	0
Der f 21	D	Allergics	IgA	5104.7	Allergens	0
Der f 21	D	Allergics	IFNγ	28.5077	Allergens	0.131505
Der f 21	D	Allergics	IL-17	5	Allergens	0
Der f 21	E	Allergics	IgG	1516.45	Allergens	0
Der f 21	E	Allergics	IgA	5104.7	Allergens	0
Der f 21	E	Allergics	IFNγ	10	Allergens	0
Der f 21	E	Allergics	IL-17	5	Allergens	0
Der f 21	F	Allergics	IgG	107770	Allergens	0.909974
Der f 21	F	Allergics	IgA	16172.5	Allergens	0.288191
Der f 21	F	Allergics	IFNγ	10	Allergens	0
Der f 21	F	Allergics	IL-17	5	Allergens	0
Der f 21	G	Allergics	IgG	1516.45	Allergens	0
Der f 21	G	Allergics	IgA	5104.7	Allergens	0
Der f 21	G	Allergics	IFNγ	10	Allergens	0
Der f 21	G	Allergics	IL-17	5	Allergens	0
Der f 21	A	Non-allergics	IgG	1516.45	Allergens	0
Der f 21	A	Non-allergics	IgA	11486.2	Allergens	0.202678
Der f 21	A	Non-allergics	IFNγ	10	Allergens	0
Der f 21	A	Non-allergics	IL-17	5	Allergens	0
Der f 21	B	Non-allergics	IgG	6668.02	Allergens	0.316075
Der f 21	B	Non-allergics	IgA	5104.7	Allergens	0
Der f 21	B	Non-allergics	IFNγ	32.55	Allergens	0.14815
Der f 21	B	Non-allergics	IL-17	5	Allergens	0
Der f 21	H	Allergics	IgG	14274.9	Allergens	0.478531
Der f 21	H	Allergics	IgA	5104.7	Allergens	0
Der f 21	H	Allergics	IFNγ		Allergens
Der f 21	H	Allergics	IL-17		Allergens
Der f 21	I	Allergics	IgG	1516.45	Allergens	0
Der f 21	I	Allergics	IgA	24305	Allergens	0.39
Der f 21	I	Allergics	IFNγ	36.8874	Allergens	0.163853
Der f 21	I	Allergics	IL-17	22.7728	Allergens	0.24308
Der f 21	J	Allergics	IgG	6415.95	Allergens	0.30785
Der f 21	J	Allergics	IgA	5104.7	Allergens	0
Der f 21	J	Allergics	IFNγ	10	Allergens	0
Der f 21	J	Allergics	IL-17	5	Allergens	0
Der f 21	K	Allergics	IgG	4561.82	Allergens	0.235058
Der f 21	K	Allergics	IgA	14354.3	Allergens	0.258385
Der f 21	K	Allergics	IFNγ	10	Allergens	0
Der f 21	K	Allergics	IL-17	5	Allergens	0
Der f 21	L	Allergics	IgG	1516.45	Allergens	0
Der f 21	L	Allergics	IgA	5104.7	Allergens	0
Der f 21	L	Allergics	IFNγ	10	Allergens	0
Der f 21	L	Allergics	IL-17	5	Allergens	0
Der f 21	M	Allergics	IgG	4346.41	Allergens	0.224734
Der f 21	M	Allergics	IgA	5104.7	Allergens	0
Der f 21	M	Allergics	IFNγ	26501.1	Allergens	0.989477
Der f 21	M	Allergics	IL-17	61.9596	Allergens	0.403557
Der f 21	N	Allergics	IgG	3930.15	Allergens	0.203248
Der f 21	N	Allergics	IgA	5104.7	Allergens	0
Der f 21	N	Allergics	IFNγ	30.9141	Allergens	0.141677
Der f 21	N	Allergics	IL-17	5	Allergens	0
Der f 21	O	Allergics	IgG	5049.86	Allergens	0.25675
Der f 21	O	Allergics	IgA	27676.2	Allergens	0.422462
Der f 21	O	Allergics	IFNγ	10	Allergens	0
Der f 21	O	Allergics	IL-17	5	Allergens	0
Der f 21	C	Non-allergics	IgG	1516.45	Allergens	0
Der f 21	C	Non-allergics	IgA	5104.7	Allergens	0
Der f 21	C	Non-allergics	IFNγ		Allergens
Der f 21	C	Non-allergics	IL-17		Allergens
Der f 21	P	Allergics	IgG	6632.18	Allergens	0.314925
Der f 21	P	Allergics	IgA	5104.7	Allergens	0
Der f 21	P	Allergics	IFNγ	10	Allergens	0
Der f 21	P	Allergics	IL-17	5	Allergens	0
Der f 21	Q	Allergics	IgG	11892.7	Allergens	0.439565
Der f 21	Q	Allergics	IgA	5104.7	Allergens	0
Der f 21	Q	Allergics	IFNγ	38.4939	Allergens	0.169205
Der f 21	Q	Allergics	IL-17	5	Allergens	0
Der f 21	R	Allergics	IgG	11627.1	Allergens	0.434743
Der f 21	R	Allergics	IgA	5104.7	Allergens	0
Der f 21	R	Allergics	IFNγ	10	Allergens	0
Der f 21	R	Allergics	IL-17	5	Allergens	0
Der f 21	S	Allergics	IgG	7167.52	Allergens	0.331492
Der f 21	S	Allergics	IgA	5104.7	Allergens	0
Der f 21	S	Allergics	IFNγ	23.403	Allergens	0.106736
Der f 21	S	Allergics	IL-17	5	Allergens	0
Der f 21	T	Allergics	IgG	43703.4	Allergens	0.71734
Der f 21	T	Allergics	IgA	5104.7	Allergens	0
Der f 21	T	Allergics	IFNγ	10	Allergens	0
Der f 21	T	Allergics	IL-17	5	Allergens	0
Der f 21	U	Allergics	IgG	1516.45	Allergens	0
Der f 21	U	Allergics	IgA	5104.7	Allergens	0
Der f 21	U	Allergics	IFNγ	10	Allergens	0
Der f 21	U	Allergics	IL-17	5	Allergens	0
Der f 21	D	Non-allergics	IgG	5342.29	Allergens	0.268765
Der f 21	D	Non-allergics	IgA	5104.7	Allergens	0
Der f 21	D	Non-allergics	IFNγ	10	Allergens	0
Der f 21	D	Non-allergics	IL-17	5	Allergens	0
Der f 21	Q	Non-allergics	IgG	23199.7	Allergens	0.582179
Der f 21	Q	Non-allergics	IgA	5104.7	Allergens	0
Der f 21	Q	Non-allergics	IFNγ	42.1016	Allergens	0.18045
Der f 21	Q	Non-allergics	IL-17	5	Allergens	0
Der f 21	E	Non-allergics	IgG	1516.45	Allergens	0
Der f 21	E	Non-allergics	IgA	5104.7	Allergens	0
Der f 21	E	Non-allergics	IFNγ	903.983	Allergens	0.565418
Der f 21	E	Non-allergics	IL-17	10.9864	Allergens	0.126215
Der f 21	F	Non-allergics	IgG	52144.5	Allergens	0.75503
Der f 21	F	Non-allergics	IgA	21152.2	Allergens	0.355277
Der f 21	F	Non-allergics	IFNγ	76.7283	Allergens	0.255792
Der f 21	F	Non-allergics	IL-17	14.7958	Allergens	0.173942
Der f 21	G	Non-allergics	IgG	1516.45	Allergens	0
Der f 21	G	Non-allergics	IgA	5104.7	Allergens	0
Der f 21	G	Non-allergics	IFNγ	10	Allergens	0
Der f 21	G	Non-allergics	IL-17	5	Allergens	0
Der f 21	H	Non-allergics	IgG	27521.6	Allergens	0.618639
Der f 21	H	Non-allergics	IgA	5104.7	Allergens	0
Der f 21	H	Non-allergics	IFNγ	10	Allergens	0
Der f 21	H	Non-allergics	IL-17	5	Allergens	0
Der f 21	I	Non-allergics	IgG	4532.45	Allergens	0.233679
Der f 21	I	Non-allergics	IgA	5104.7	Allergens	0
Der f 21	I	Non-allergics	IFNγ	10	Allergens	0
Der f 21	I	Non-allergics	IL-17	5	Allergens	0
Der f 21	J	Non-allergics	IgG	5169.43	Allergens	0.261745
Der f 21	J	Non-allergics	IgA	5104.7	Allergens	0
Der f 21	J	Non-allergics	IFNγ	10	Allergens	0
Der f 21	J	Non-allergics	IL-17	5	Allergens	0
Der f 21	K	Non-allergics	IgG	23878.4	Allergens	0.588334
Der f 21	K	Non-allergics	IgA	5104.7	Allergens	0
Der f 21	K	Non-allergics	IFNγ	48.5103	Allergens	0.198237
Der f 21	K	Non-allergics	IL-17	5	Allergens	0
Der f 21	L	Non-allergics	IgG	5080.16	Allergens	0.258027
Der f 21	L	Non-allergics	IgA	5104.7	Allergens	0
Der f 21	L	Non-allergics	IFNγ	488.405	Allergens	0.488133
Der f 21	L	Non-allergics	IL-17	5	Allergens	0
Der f 21	M	Non-allergics	IgG	1516.45	Allergens	0
Der f 21	M	Non-allergics	IgA	5104.7	Allergens	0
Der f 21	M	Non-allergics	IFNγ	10	Allergens	0
Der f 21	M	Non-allergics	IL-17	5	Allergens	0
Der f 21	N	Non-allergics	IgG	14445.9	Allergens	0.481073
Der f 21	N	Non-allergics	IgA	21143.2	Allergens	0.355171
Der f 21	N	Non-allergics	IFNγ		Allergens
Der f 21	N	Non-allergics	IL-17		Allergens
Der f 21	O	Non-allergics	IgG	1516.45	Allergens	0
Der f 21	O	Non-allergics	IgA	5104.7	Allergens	0
Der f 21	O	Non-allergics	IFNγ		Allergens
Der f 21	O	Non-allergics	IL-17		Allergens
Der f 22	A	Allergics	IgG	1516.45	Allergens	0
Der f 22	A	Allergics	IgA	5104.7	Allergens	0
Der f 22	A	Allergics	IFNγ	10	Allergens	0
Der f 22	A	Allergics	IL-17	5	Allergens	0
Der f 22	B	Allergics	IgG	1516.45	Allergens	0
Der f 22	B	Allergics	IgA	5104.7	Allergens	0
Der f 22	B	Allergics	IFNγ		Allergens
Der f 22	B	Allergics	IL-17		Allergens
Der f 22	C	Allergics	IgG	1516.45	Allergens	0
Der f 22	C	Allergics	IgA	5104.7	Allergens	0
Der f 22	C	Allergics	IFNγ	10	Allergens	0
Der f 22	C	Allergics	IL-17	5	Allergens	0
Der f 22	D	Allergics	IgG	1516.45	Allergens	0
Der f 22	D	Allergics	IgA	5104.7	Allergens	0
Der f 22	D	Allergics	IFNγ	56.2888	Allergens	0.216906
Der f 22	D	Allergics	IL-17	5	Allergens	0
Der f 22	E	Allergics	IgG	1516.45	Allergens	0
Der f 22	E	Allergics	IgA	5104.7	Allergens	0
Der f 22	E	Allergics	IFNγ	10	Allergens	0
Der f 22	E	Allergics	IL-17	5	Allergens	0
Der f 22	F	Allergics	IgG	1516.45	Allergens	0
Der f 22	F	Allergics	IgA	5104.7	Allergens	0
Der f 22	F	Allergics	IFNγ	10	Allergens	0
Der f 22	F	Allergics	IL-17	5	Allergens	0
Der f 22	G	Allergics	IgG	1516.45	Allergens	0
Der f 22	G	Allergics	IgA	5104.7	Allergens	0
Der f 22	G	Allergics	IFNγ	46.5541	Allergens	0.19307
Der f 22	G	Allergics	IL-17	32.5775	Allergens	0.300488
Der f 22	A	Non-allergics	IgG	1516.45	Allergens	0
Der f 22	A	Non-allergics	IgA	5104.7	Allergens	0
Der f 22	A	Non-allergics	IFNγ	27.7505	Allergens	0.128125
Der f 22	A	Non-allergics	IL-17	5	Allergens	0
Der f 22	B	Non-allergics	IgG	1516.45	Allergens	0
Der f 22	B	Non-allergics	IgA	5104.7	Allergens	0
Der f 22	B	Non-allergics	IFNγ	141.298	Allergens	0.332441
Der f 22	B	Non-allergics	IL-17	5	Allergens	0
Der f 22	H	Allergics	IgG	1516.45	Allergens	0
Der f 22	H	Allergics	IgA	5104.7	Allergens	0
Der f 22	H	Allergics	IFNγ		Allergens
Der f 22	H	Allergics	IL-17		Allergens
Der f 22	I	Allergics	IgG	4809.47	Allergens	0.246341
Der f 22	I	Allergics	IgA	5104.7	Allergens	0
Der f 22	I	Allergics	IFNγ	55.9591	Allergens	0.216168
Der f 22	I	Allergics	IL-17	17.2813	Allergens	0.198839
Der f 22	J	Allergics	IgG	1516.45	Allergens	0
Der f 22	J	Allergics	IgA	5104.7	Allergens	0
Der f 22	J	Allergics	IFNγ	10	Allergens	0
Der f 22	J	Allergics	IL-17	5	Allergens	0
Der f 22	K	Allergics	IgG	1516.45	Allergens	0
Der f 22	K	Allergics	IgA	5104.7	Allergens	0
Der f 22	K	Allergics	IFNγ	25.5555	Allergens	0.117782
Der f 22	K	Allergics	IL-17	5	Allergens	0
Der f 22	L	Allergics	IgG	1516.45	Allergens	0
Der f 22	L	Allergics	IgA	5104.7	Allergens	0
Der f 22	L	Allergics	IFNγ	10	Allergens	0
Der f 22	L	Allergics	IL-17	5	Allergens	0
Der f 22	M	Allergics	IgG	1516.45	Allergens	0
Der f 22	M	Allergics	IgA	5104.7	Allergens	0
Der f 22	M	Allergics	IFNγ	10	Allergens	0
Der f 22	M	Allergics	IL-17	5	Allergens	0
Der f 22	N	Allergics	IgG	1516.45	Allergens	0
Der f 22	N	Allergics	IgA	5104.7	Allergens	0
Der f 22	N	Allergics	IFNγ	38.769	Allergens	0.170098
Der f 22	N	Allergics	IL-17	5	Allergens	0
Der f 22	O	Allergics	IgG	1516.45	Allergens	0
Der f 22	O	Allergics	IgA	5104.7	Allergens	0
Der f 22	O	Allergics	IFNγ	10	Allergens	0
Der f 22	O	Allergics	IL-17	5	Allergens	0
Der f 22	C	Non-allergics	IgG	1516.45	Allergens	0
Der f 22	C	Non-allergics	IgA	5104.7	Allergens	0
Der f 22	C	Non-allergics	IFNγ		Allergens
Der f 22	C	Non-allergics	IL-17		Allergens
Der f 22	P	Allergics	IgG	1516.45	Allergens	0
Der f 22	P	Allergics	IgA	5104.7	Allergens	0
Der f 22	P	Allergics	IFNγ	10	Allergens	0
Der f 22	P	Allergics	IL-17	5	Allergens	0
Der f 22	Q	Allergics	IgG	1516.45	Allergens	0
Der f 22	Q	Allergics	IgA	5104.7	Allergens	0
Der f 22	Q	Allergics	IFNγ	39.9467	Allergens	0.173855
Der f 22	Q	Allergics	IL-17	5	Allergens	0
Der f 22	R	Allergics	IgG	1516.45	Allergens	0
Der f 22	R	Allergics	IgA	5104.7	Allergens	0
Der f 22	R	Allergics	IFNγ	10	Allergens	0
Der f 22	R	Allergics	IL-17	5	Allergens	0
Der f 22	S	Allergics	IgG	1516.45	Allergens	0
Der f 22	S	Allergics	IgA	5104.7	Allergens	0
Der f 22	S	Allergics	IFNγ	22.7813	Allergens	0.103356
Der f 22	S	Allergics	IL-17	5	Allergens	0
Der f 22	T	Allergics	IgG	1516.45	Allergens	0
Der f 22	T	Allergics	IgA	5104.7	Allergens	0
Der f 22	T	Allergics	IFNγ	10	Allergens	0
Der f 22	T	Allergics	IL-17	5	Allergens	0
Der f 22	U	Allergics	IgG	1516.45	Allergens	0
Der f 22	U	Allergics	IgA	5104.7	Allergens	0
Der f 22	U	Allergics	IFNγ	10	Allergens	0
Der f 22	U	Allergics	IL-17	5	Allergens	0
Der f 22	D	Non-allergics	IgG	1516.45	Allergens	0
Der f 22	D	Non-allergics	IgA	5104.7	Allergens	0
Der f 22	D	Non-allergics	IFNγ	10	Allergens	0
Der f 22	D	Non-allergics	IL-17	5	Allergens	0
Der f 22	Q	Non-allergics	IgG	1516.45	Allergens	0
Der f 22	Q	Non-allergics	IgA	5104.7	Allergens	0
Der f 22	Q	Non-allergics	IFNγ	20.5056	Allergens	0.0901451
Der f 22	Q	Non-allergics	IL-17	5	Allergens	0
Der f 22	E	Non-allergics	IgG	1516.45	Allergens	0
Der f 22	E	Non-allergics	IgA	5104.7	Allergens	0
Der f 22	E	Non-allergics	IFNγ	48.2627	Allergens	0.197595
Der f 22	E	Non-allergics	IL-17	5	Allergens	0
Der f 22	F	Non-allergics	IgG	1516.45	Allergens	0
Der f 22	F	Non-allergics	IgA	5104.7	Allergens	0
Der f 22	F	Non-allergics	IFNγ	31.4595	Allergens	0.143873
Der f 22	F	Non-allergics	IL-17	5	Allergens	0
Der f 22	G	Non-allergics	IgG	1516.45	Allergens	0
Der f 22	G	Non-allergics	IgA	5104.7	Allergens	0
Der f 22	G	Non-allergics	IFNγ	10	Allergens	0
Der f 22	G	Non-allergics	IL-17	5	Allergens	0
Der f 22	H	Non-allergics	IgG	1516.45	Allergens	0
Der f 22	H	Non-allergics	IgA	5104.7	Allergens	0
Der f 22	H	Non-allergics	IFNγ	10	Allergens	0
Der f 22	H	Non-allergics	IL-17	5	Allergens	0
Der f 22	I	Non-allergics	IgG	1516.45	Allergens	0
Der f 22	I	Non-allergics	IgA	5104.7	Allergens	0
Der f 22	I	Non-allergics	IFNγ	10	Allergens	0
Der f 22	I	Non-allergics	IL-17	5	Allergens	0
Der f 22	J	Non-allergics	IgG	1516.45	Allergens	0
Der f 22	J	Non-allergics	IgA	5104.7	Allergens	0
Der f 22	J	Non-allergics	IFNγ	117.472	Allergens	0.309259
Der f 22	J	Non-allergics	IL-17	5	Allergens	0
Der f 22	K	Non-allergics	IgG	1516.45	Allergens	0
Der f 22	K	Non-allergics	IgA	5104.7	Allergens	0
Der f 22	K	Non-allergics	IFNγ	10	Allergens	0
Der f 22	K	Non-allergics	IL-17	5	Allergens	0
Der f 22	L	Non-allergics	IgG	1516.45	Allergens	0
Der f 22	L	Non-allergics	IgA	5104.7	Allergens	0
Der f 22	L	Non-allergics	IFNγ	26.9153	Allergens	0.124289
Der f 22	L	Non-allergics	IL-17	5	Allergens	0
Der f 22	M	Non-allergics	IgG	1516.45	Allergens	0
Der f 22	M	Non-allergics	IgA	5104.7	Allergens	0
Der f 22	M	Non-allergics	IFNγ	10	Allergens	0
Der f 22	M	Non-allergics	IL-17	5	Allergens	0
Der f 22	N	Non-allergics	IgG	1516.45	Allergens	0
Der f 22	N	Non-allergics	IgA	5104.7	Allergens	0
Der f 22	N	Non-allergics	IFNγ		Allergens
Der f 22	N	Non-allergics	IL-17		Allergens
Der f 22	O	Non-allergics	IgG	1516.45	Allergens	0
Der f 22	O	Non-allergics	IgA	5104.7	Allergens	0
Der f 22	O	Non-allergics	IFNγ		Allergens
Der f 22	O	Non-allergics	IL-17		Allergens
Der p 23	A	Allergics	IgG	10549.1	Allergens	0.413977
Der p 23	A	Allergics	IgA	5104.7	Allergens	0
Der p 23	A	Allergics	IFNγ	31.4012	Allergens	0.14364
Der p 23	A	Allergics	IL-17	5	Allergens	0
Der p 23	B	Allergics	IgG	1516.45	Allergens	0
Der p 23	B	Allergics	IgA	5104.7	Allergens	0
Der p 23	B	Allergics	IFNγ		Allergens
Der p 23	B	Allergics	IL-17		Allergens
Der p 23	C	Allergics	IgG	1516.45	Allergens	0
Der p 23	C	Allergics	IgA	5104.7	Allergens	0
Der p 23	C	Allergics	IFNγ	425.897	Allergens	0.470942
Der p 23	C	Allergics	IL-17	90.9661	Allergens	0.465125
Der p 23	D	Allergics	IgG	1516.45	Allergens	0
Der p 23	D	Allergics	IgA	5104.7	Allergens	0
Der p 23	D	Allergics	IFNγ	43.6943	Allergens	0.185111
Der p 23	D	Allergics	IL-17	10.4555	Allergens	0.118274
Der p 23	E	Allergics	IgG	1516.45	Allergens	0
Der p 23	E	Allergics	IgA	5104.7	Allergens	0
Der p 23	E	Allergics	IFNγ	10	Allergens	0
Der p 23	E	Allergics	IL-17	5	Allergens	0
Der p 23	F	Allergics	IgG	1516.45	Allergens	0
Der p 23	F	Allergics	IgA	5104.7	Allergens	0
Der p 23	F	Allergics	IFNγ	41.4791	Allergens	0.178581
Der p 23	F	Allergics	IL-17	24.8593	Allergens	0.257136
Der p 23	G	Allergics	IgG	1516.45	Allergens	0
Der p 23	G	Allergics	IgA	5104.7	Allergens	0
Der p 23	G	Allergics	IFNγ	28.96	Allergens	0.133481
Der p 23	G	Allergics	IL-17	14.8417	Allergens	0.17444
Der p 23	A	Non-allergics	IgG	1516.45	Allergens	0
Der p 23	A	Non-allergics	IgA	5104.7	Allergens	0
Der p 23	A	Non-allergics	IFNγ	156.263	Allergens	0.345078
Der p 23	A	Non-allergics	IL-17	5	Allergens	0
Der p 23	B	Non-allergics	IgG	1516.45	Allergens	0
Der p 23	B	Non-allergics	IgA	5104.7	Allergens	0
Der p 23	B	Non-allergics	IFNγ	27.9819	Allergens	0.129168
Der p 23	B	Non-allergics	IL-17	10.5189	Allergens	0.119243
Der p 23	H	Allergics	IgG	1516.45	Allergens	0
Der p 23	H	Allergics	IgA	5104.7	Allergens	0
Der p 23	H	Allergics	IFNγ		Allergens
Der p 23	H	Allergics	IL-17		Allergens
Der p 23	I	Allergics	IgG	1516.45	Allergens	0
Der p 23	I	Allergics	IgA	5104.7	Allergens	0
Der p 23	I	Allergics	IFNγ	11287.3	Allergens	0.882336
Der p 23	I	Allergics	IL-17	29.7292	Allergens	0.285819
Der p 23	J	Allergics	IgG	1516.45	Allergens	0
Der p 23	J	Allergics	IgA	5104.7	Allergens	0
Der p 23	J	Allergics	IFNγ	23.653	Allergens	0.10807
Der p 23	J	Allergics	IL-17	5	Allergens	0
Der p 23	K	Allergics	IgG	1516.45	Allergens	0
Der p 23	K	Allergics	IgA	5104.7	Allergens	0
Der p 23	K	Allergics	IFNγ	49.9982	Allergens	0.202029
Der p 23	K	Allergics	IL-17	5	Allergens	0
Der p 23	L	Allergics	IgG	4561.39	Allergens	0.235038
Der p 23	L	Allergics	IgA	5104.7	Allergens	0
Der p 23	L	Allergics	IFNγ	41.8183	Allergens	0.179603
Der p 23	L	Allergics	IL-17	29.9262	Allergens	0.286877
Der p 23	M	Allergics	IgG	1516.45	Allergens	0
Der p 23	M	Allergics	IgA	5104.7	Allergens	0
Der p 23	M	Allergics	IFNγ	10	Allergens	0
Der p 23	M	Allergics	IL-17	5	Allergens	0
Der p 23	N	Allergics	IgG	4638.67	Allergens	0.238623
Der p 23	N	Allergics	IgA	5104.7	Allergens	0
Der p 23	N	Allergics	IFNγ	35.6903	Allergens	0.159712
Der p 23	N	Allergics	IL-17	19.1674	Allergens	0.215447
Der p 23	O	Allergics	IgG	5289.81	Allergens	0.266658
Der p 23	O	Allergics	IgA	5104.7	Allergens	0
Der p 23	O	Allergics	IFNγ	103.918	Allergens	0.29387
Der p 23	O	Allergics	IL-17	118.061	Allergens	0.506925
Der p 23	C	Non-allergics	IgG	1516.45	Allergens	0
Der p 23	C	Non-allergics	IgA	5104.7	Allergens	0
Der p 23	C	Non-allergics	IFNγ		Allergens
Der p 23	C	Non-allergics	IL-17		Allergens
Der p 23	P	Allergics	IgG	1516.45	Allergens	0
Der p 23	P	Allergics	IgA	5104.7	Allergens	0
Der p 23	P	Allergics	IFNγ	10	Allergens	0
[truncated: 4,217 more rows]

## Sheet: Figure2
dot_id	serum_id	subject_group	name	value	protein_group	zero_one_scale
Der p 1	A	Allergics	IgE	4326.95	Allergens	0.448616
Der p 1	A	Allergics	IgG4	3025.67	Allergens	0.362355
Der p 1	A	Allergics	BAT	67.2	Allergens	0.678103
Der p 1	B	Allergics	IgE	281.15	Allergens	0
Der p 1	B	Allergics	IgG4	403.6	Allergens	0
Der p 1	B	Allergics	BAT	0.28	Allergens	0.00282543
Der p 1	C	Allergics	IgE	12180.3	Allergens	0.618456
Der p 1	C	Allergics	IgG4	403.6	Allergens	0
Der p 1	C	Allergics	BAT	91.2	Allergens	0.920283
Der p 1	D	Allergics	IgE	9006.25	Allergens	0.568913
Der p 1	D	Allergics	IgG4	3980.54	Allergens	0.411693
Der p 1	D	Allergics	BAT	51.1	Allergens	0.515641
Der p 1	E	Allergics	IgE	2015.85	Allergens	0.32327
Der p 1	E	Allergics	IgG4	403.6	Allergens	0
Der p 1	E	Allergics	BAT	50.9	Allergens	0.513623
Der p 1	F	Allergics	IgE	281.15	Allergens	0
Der p 1	F	Allergics	IgG4	403.6	Allergens	0
Der p 1	F	Allergics	BAT	8.99	Allergens	0.0907164
Der p 1	G	Allergics	IgE	281.15	Allergens	0
Der p 1	G	Allergics	IgG4	403.6	Allergens	0
Der p 1	G	Allergics	BAT	0	Allergens	0
Der p 1	A	Non-allergics	IgE	281.15	Allergens	0
Der p 1	A	Non-allergics	IgG4	403.6	Allergens	0
Der p 1	A	Non-allergics	BAT		Allergens
Der p 1	B	Non-allergics	IgE	281.15	Allergens	0
Der p 1	B	Non-allergics	IgG4	403.6	Allergens	0
Der p 1	B	Non-allergics	BAT		Allergens
Der p 1	H	Allergics	IgE	6580.45	Allergens	0.517415
Der p 1	H	Allergics	IgG4	403.6	Allergens	0
Der p 1	H	Allergics	BAT	23.9	Allergens	0.241171
Der p 1	I	Allergics	IgE	17573.8	Allergens	0.678615
Der p 1	I	Allergics	IgG4	1771.04	Allergens	0.266019
Der p 1	I	Allergics	BAT	82	Allergens	0.827447
Der p 1	J	Allergics	IgE	281.15	Allergens	0
Der p 1	J	Allergics	IgG4	403.6	Allergens	0
Der p 1	J	Allergics	BAT	4.91	Allergens	0.0495459
Der p 1	K	Allergics	IgE	5106.26	Allergens	0.475792
Der p 1	K	Allergics	IgG4	3167.32	Allergens	0.370585
Der p 1	K	Allergics	BAT	32.5	Allergens	0.327952
Der p 1	L	Allergics	IgE	14499.5	Allergens	0.647059
Der p 1	L	Allergics	IgG4	841.539	Allergens	0.132175
Der p 1	L	Allergics	BAT	96.7	Allergens	0.975782
Der p 1	M	Allergics	IgE	281.15	Allergens	0
Der p 1	M	Allergics	IgG4	403.6	Allergens	0
Der p 1	M	Allergics	BAT	76.6	Allergens	0.772957
Der p 1	N	Allergics	IgE	5905.87	Allergens	0.499666
Der p 1	N	Allergics	IgG4	403.6	Allergens	0
Der p 1	N	Allergics	BAT	79.9	Allergens	0.806256
Der p 1	O	Allergics	IgE	1684.57	Allergens	0.293808
Der p 1	O	Allergics	IgG4	403.6	Allergens	0
Der p 1	O	Allergics	BAT	64.2	Allergens	0.64783
Der p 1	C	Non-allergics	IgE	281.15	Allergens	0
Der p 1	C	Non-allergics	IgG4	403.6	Allergens	0
Der p 1	C	Non-allergics	BAT		Allergens
Der p 1	P	Allergics	IgE	34295.5	Allergens	0.788336
Der p 1	P	Allergics	IgG4	8781.39	Allergens	0.554014
Der p 1	P	Allergics	BAT	74.3	Allergens	0.749748
Der p 1	Q	Allergics	IgE	6926.69	Allergens	0.52583
Der p 1	Q	Allergics	IgG4	1111.63	Allergens	0.182244
Der p 1	Q	Allergics	BAT	87.8	Allergens	0.885974
Der p 1	R	Allergics	IgE	281.15	Allergens	0
Der p 1	R	Allergics	IgG4	403.6	Allergens	0
Der p 1	R	Allergics	BAT	0	Allergens	0
Der p 1	S	Allergics	IgE	6685.75	Allergens	0.52002
Der p 1	S	Allergics	IgG4	403.6	Allergens	0
Der p 1	S	Allergics	BAT	94.5	Allergens	0.953582
Der p 1	T	Allergics	IgE	14259.3	Allergens	0.644317
Der p 1	T	Allergics	IgG4	3761.15	Allergens	0.401495
Der p 1	T	Allergics	BAT	22.1	Allergens	0.223007
Der p 1	U	Allergics	IgE	72824.1	Allergens	0.911911
Der p 1	U	Allergics	IgG4	15434.9	Allergens	0.655464
Der p 1	U	Allergics	BAT	17.6	Allergens	0.177598
Der p 1	D	Non-allergics	IgE	281.15	Allergens	0
Der p 1	D	Non-allergics	IgG4	403.6	Allergens	0
Der p 1	D	Non-allergics	BAT		Allergens
Der p 1	Q	Non-allergics	IgE	281.15	Allergens	0
Der p 1	Q	Non-allergics	IgG4	403.6	Allergens	0
Der p 1	Q	Non-allergics	BAT		Allergens
Der p 1	E	Non-allergics	IgE	281.15	Allergens	0
Der p 1	E	Non-allergics	IgG4	403.6	Allergens	0
Der p 1	E	Non-allergics	BAT		Allergens
Der p 1	F	Non-allergics	IgE	1976.99	Allergens	0.320075
Der p 1	F	Non-allergics	IgG4	1273.41	Allergens	0.206683
Der p 1	F	Non-allergics	BAT		Allergens
Der p 1	G	Non-allergics	IgE	281.15	Allergens	0
Der p 1	G	Non-allergics	IgG4	403.6	Allergens	0
Der p 1	G	Non-allergics	BAT		Allergens
Der p 1	H	Non-allergics	IgE	281.15	Allergens	0
Der p 1	H	Non-allergics	IgG4	403.6	Allergens	0
Der p 1	H	Non-allergics	BAT		Allergens
Der p 1	I	Non-allergics	IgE	281.15	Allergens	0
Der p 1	I	Non-allergics	IgG4	403.6	Allergens	0
Der p 1	I	Non-allergics	BAT		Allergens
Der p 1	J	Non-allergics	IgE	281.15	Allergens	0
Der p 1	J	Non-allergics	IgG4	403.6	Allergens	0
Der p 1	J	Non-allergics	BAT		Allergens
Der p 1	K	Non-allergics	IgE	281.15	Allergens	0
Der p 1	K	Non-allergics	IgG4	403.6	Allergens	0
Der p 1	K	Non-allergics	BAT		Allergens
Der p 1	L	Non-allergics	IgE	281.15	Allergens	0
Der p 1	L	Non-allergics	IgG4	403.6	Allergens	0
Der p 1	L	Non-allergics	BAT		Allergens
Der p 1	M	Non-allergics	IgE	281.15	Allergens	0
Der p 1	M	Non-allergics	IgG4	403.6	Allergens	0
Der p 1	M	Non-allergics	BAT		Allergens
Der p 1	N	Non-allergics	IgE	281.15	Allergens	0
Der p 1	N	Non-allergics	IgG4	403.6	Allergens	0
Der p 1	N	Non-allergics	BAT		Allergens
Der p 1	O	Non-allergics	IgE	281.15	Allergens	0
Der p 1	O	Non-allergics	IgG4	403.6	Allergens	0
Der p 1	O	Non-allergics	BAT		Allergens
Der p 2	A	Allergics	IgE	11868.1	Allergens	0.614195
Der p 2	A	Allergics	IgG4	23603.3	Allergens	0.731868
Der p 2	A	Allergics	BAT	80.2	Allergens	0.809284
Der p 2	B	Allergics	IgE	14263.7	Allergens	0.644368
Der p 2	B	Allergics	IgG4	1456.37	Allergens	0.230832
Der p 2	B	Allergics	BAT	88.4	Allergens	0.892028
Der p 2	C	Allergics	IgE	51131.6	Allergens	0.853877
Der p 2	C	Allergics	IgG4	3029.66	Allergens	0.362592
Der p 2	C	Allergics	BAT	89.5	Allergens	0.903128
Der p 2	D	Allergics	IgE	50408.4	Allergens	0.851539
Der p 2	D	Allergics	IgG4	104798	Allergens	1
Der p 2	D	Allergics	BAT	93.8	Allergens	0.946519
Der p 2	E	Allergics	IgE	33921.6	Allergens	0.786536
Der p 2	E	Allergics	IgG4	1652.79	Allergens	0.253589
Der p 2	E	Allergics	BAT	91.2	Allergens	0.920283
Der p 2	F	Allergics	IgE	21618.3	Allergens	0.712605
Der p 2	F	Allergics	IgG4	73869.4	Allergens	0.937091
Der p 2	F	Allergics	BAT	90.2	Allergens	0.910192
Der p 2	G	Allergics	IgE	281.15	Allergens	0
Der p 2	G	Allergics	IgG4	403.6	Allergens	0
Der p 2	G	Allergics	BAT	0.1	Allergens	0.00100908
Der p 2	A	Non-allergics	IgE	281.15	Allergens	0
Der p 2	A	Non-allergics	IgG4	403.6	Allergens	0
Der p 2	A	Non-allergics	BAT		Allergens
Der p 2	B	Non-allergics	IgE	281.15	Allergens	0
Der p 2	B	Non-allergics	IgG4	403.6	Allergens	0
Der p 2	B	Non-allergics	BAT		Allergens
Der p 2	H	Allergics	IgE	100856	Allergens	0.965351
Der p 2	H	Allergics	IgG4	91173.4	Allergens	0.974949
Der p 2	H	Allergics	BAT	92.6	Allergens	0.93441
Der p 2	I	Allergics	IgE	106523	Allergens	0.974323
Der p 2	I	Allergics	IgG4	26383.1	Allergens	0.751895
Der p 2	I	Allergics	BAT	91.4	Allergens	0.922301
Der p 2	J	Allergics	IgE	41305.6	Allergens	0.818856
Der p 2	J	Allergics	IgG4	21790.9	Allergens	0.717497
Der p 2	J	Allergics	BAT	95.7	Allergens	0.965691
Der p 2	K	Allergics	IgE	20041.2	Allergens	0.700175
Der p 2	K	Allergics	IgG4	2442.57	Allergens	0.323847
Der p 2	K	Allergics	BAT	89.8	Allergens	0.906155
Der p 2	L	Allergics	IgE	42207	Allergens	0.822399
Der p 2	L	Allergics	IgG4	38807.4	Allergens	0.821307
Der p 2	L	Allergics	BAT	97.9	Allergens	0.987891
Der p 2	M	Allergics	IgE	14838.9	Allergens	0.650855
Der p 2	M	Allergics	IgG4	9121.03	Allergens	0.56084
Der p 2	M	Allergics	BAT	85.7	Allergens	0.864783
Der p 2	N	Allergics	IgE	53069.2	Allergens	0.85998
Der p 2	N	Allergics	IgG4	3720.03	Allergens	0.399518
Der p 2	N	Allergics	BAT	83.1	Allergens	0.838547
Der p 2	O	Allergics	IgE	55561.5	Allergens	0.867512
Der p 2	O	Allergics	IgG4	40215.4	Allergens	0.827718
Der p 2	O	Allergics	BAT	85.4	Allergens	0.861756
Der p 2	C	Non-allergics	IgE	281.15	Allergens	0
Der p 2	C	Non-allergics	IgG4	403.6	Allergens	0
Der p 2	C	Non-allergics	BAT		Allergens
Der p 2	P	Allergics	IgE	97986	Allergens	0.960613
Der p 2	P	Allergics	IgG4	16696	Allergens	0.669591
Der p 2	P	Allergics	BAT	96.4	Allergens	0.972755
Der p 2	Q	Allergics	IgE	5048.66	Allergens	0.47393
Der p 2	Q	Allergics	IgG4	3958.1	Allergens	0.410676
Der p 2	Q	Allergics	BAT	91.7	Allergens	0.925328
Der p 2	R	Allergics	IgE	2632.38	Allergens	0.36706
Der p 2	R	Allergics	IgG4	1273.67	Allergens	0.206721
Der p 2	R	Allergics	BAT	4.78	Allergens	0.0482341
Der p 2	S	Allergics	IgE	41236.6	Allergens	0.818582
Der p 2	S	Allergics	IgG4	9562.95	Allergens	0.569351
Der p 2	S	Allergics	BAT	99.1	Allergens	1
Der p 2	T	Allergics	IgE	61310.1	Allergens	0.883668
Der p 2	T	Allergics	IgG4	6221.25	Allergens	0.492017
Der p 2	T	Allergics	BAT	95.2	Allergens	0.960646
Der p 2	U	Allergics	IgE	124566	Allergens	1
Der p 2	U	Allergics	IgG4	61793.3	Allergens	0.904983
Der p 2	U	Allergics	BAT	94.5	Allergens	0.953582
Der p 2	D	Non-allergics	IgE	281.15	Allergens	0
Der p 2	D	Non-allergics	IgG4	403.6	Allergens	0
Der p 2	D	Non-allergics	BAT		Allergens
Der p 2	Q	Non-allergics	IgE	281.15	Allergens	0
Der p 2	Q	Non-allergics	IgG4	403.6	Allergens	0
Der p 2	Q	Non-allergics	BAT		Allergens
Der p 2	E	Non-allergics	IgE	281.15	Allergens	0
Der p 2	E	Non-allergics	IgG4	403.6	Allergens	0
Der p 2	E	Non-allergics	BAT		Allergens
Der p 2	F	Non-allergics	IgE	39523.7	Allergens	0.811619
Der p 2	F	Non-allergics	IgG4	17693	Allergens	0.680025
Der p 2	F	Non-allergics	BAT		Allergens
Der p 2	G	Non-allergics	IgE	281.15	Allergens	0
Der p 2	G	Non-allergics	IgG4	403.6	Allergens	0
Der p 2	G	Non-allergics	BAT		Allergens
Der p 2	H	Non-allergics	IgE	281.15	Allergens	0
Der p 2	H	Non-allergics	IgG4	403.6	Allergens	0
Der p 2	H	Non-allergics	BAT		Allergens
Der p 2	I	Non-allergics	IgE	281.15	Allergens	0
Der p 2	I	Non-allergics	IgG4	403.6	Allergens	0
Der p 2	I	Non-allergics	BAT		Allergens
Der p 2	J	Non-allergics	IgE	281.15	Allergens	0
Der p 2	J	Non-allergics	IgG4	403.6	Allergens	0
Der p 2	J	Non-allergics	BAT		Allergens
Der p 2	K	Non-allergics	IgE	281.15	Allergens	0
Der p 2	K	Non-allergics	IgG4	403.6	Allergens	0
Der p 2	K	Non-allergics	BAT		Allergens
Der p 2	L	Non-allergics	IgE	281.15	Allergens	0
Der p 2	L	Non-allergics	IgG4	403.6	Allergens	0
Der p 2	L	Non-allergics	BAT		Allergens
Der p 2	M	Non-allergics	IgE	281.15	Allergens	0
Der p 2	M	Non-allergics	IgG4	403.6	Allergens	0
Der p 2	M	Non-allergics	BAT		Allergens
Der p 2	N	Non-allergics	IgE	281.15	Allergens	0
Der p 2	N	Non-allergics	IgG4	403.6	Allergens	0
Der p 2	N	Non-allergics	BAT		Allergens
Der p 2	O	Non-allergics	IgE	281.15	Allergens	0
Der p 2	O	Non-allergics	IgG4	403.6	Allergens	0
Der p 2	O	Non-allergics	BAT		Allergens
Der p 3	A	Allergics	IgE	678.346	Allergens	0.144538
Der p 3	A	Allergics	IgG4	403.6	Allergens	0
Der p 3	A	Allergics	BAT	14.8	Allergens	0.149344
Der p 3	B	Allergics	IgE	281.15	Allergens	0
Der p 3	B	Allergics	IgG4	403.6	Allergens	0
Der p 3	B	Allergics	BAT	0.32	Allergens	0.00322906
Der p 3	C	Allergics	IgE	281.15	Allergens	0
Der p 3	C	Allergics	IgG4	403.6	Allergens	0
Der p 3	C	Allergics	BAT	29.8	Allergens	0.300706
Der p 3	D	Allergics	IgE	281.15	Allergens	0
Der p 3	D	Allergics	IgG4	403.6	Allergens	0
Der p 3	D	Allergics	BAT	0.2	Allergens	0.00201816
Der p 3	E	Allergics	IgE	574.21	Allergens	0.117188
Der p 3	E	Allergics	IgG4	403.6	Allergens	0
Der p 3	E	Allergics	BAT	0.33	Allergens	0.00332997
Der p 3	F	Allergics	IgE	281.15	Allergens	0
Der p 3	F	Allergics	IgG4	403.6	Allergens	0
Der p 3	F	Allergics	BAT	0	Allergens	0
Der p 3	G	Allergics	IgE	281.15	Allergens	0
Der p 3	G	Allergics	IgG4	403.6	Allergens	0
Der p 3	G	Allergics	BAT	0.23	Allergens	0.00232089
Der p 3	A	Non-allergics	IgE	281.15	Allergens	0
Der p 3	A	Non-allergics	IgG4	403.6	Allergens	0
Der p 3	A	Non-allergics	BAT		Allergens
Der p 3	B	Non-allergics	IgE	281.15	Allergens	0
Der p 3	B	Non-allergics	IgG4	403.6	Allergens	0
Der p 3	B	Non-allergics	BAT		Allergens
Der p 3	H	Allergics	IgE	281.15	Allergens	0
Der p 3	H	Allergics	IgG4	403.6	Allergens	0
Der p 3	H	Allergics	BAT	0.61	Allergens	0.0061554
Der p 3	I	Allergics	IgE	281.15	Allergens	0
Der p 3	I	Allergics	IgG4	403.6	Allergens	0
Der p 3	I	Allergics	BAT	0	Allergens	0
Der p 3	J	Allergics	IgE	281.15	Allergens	0
Der p 3	J	Allergics	IgG4	403.6	Allergens	0
Der p 3	J	Allergics	BAT	5	Allergens	0.0504541
Der p 3	K	Allergics	IgE	281.15	Allergens	0
Der p 3	K	Allergics	IgG4	403.6	Allergens	0
Der p 3	K	Allergics	BAT	0.53	Allergens	0.00534813
Der p 3	L	Allergics	IgE	813.436	Allergens	0.17434
Der p 3	L	Allergics	IgG4	403.6	Allergens	0
Der p 3	L	Allergics	BAT	45.7	Allergens	0.46115
Der p 3	M	Allergics	IgE	281.15	Allergens	0
Der p 3	M	Allergics	IgG4	403.6	Allergens	0
Der p 3	M	Allergics	BAT	0.84	Allergens	0.00847629
Der p 3	N	Allergics	IgE	281.15	Allergens	0
Der p 3	N	Allergics	IgG4	403.6	Allergens	0
Der p 3	N	Allergics	BAT	0.1	Allergens	0.00100908
Der p 3	O	Allergics	IgE	281.15	Allergens	0
Der p 3	O	Allergics	IgG4	403.6	Allergens	0
Der p 3	O	Allergics	BAT	0.29	Allergens	0.00292634
Der p 3	C	Non-allergics	IgE	281.15	Allergens	0
Der p 3	C	Non-allergics	IgG4	403.6	Allergens	0
Der p 3	C	Non-allergics	BAT		Allergens
Der p 3	P	Allergics	IgE	281.15	Allergens	0
Der p 3	P	Allergics	IgG4	403.6	Allergens	0
Der p 3	P	Allergics	BAT	0.92	Allergens	0.00928355
Der p 3	Q	Allergics	IgE	281.15	Allergens	0
Der p 3	Q	Allergics	IgG4	403.6	Allergens	0
Der p 3	Q	Allergics	BAT	0.68	Allergens	0.00686176
Der p 3	R	Allergics	IgE	281.15	Allergens	0
Der p 3	R	Allergics	IgG4	403.6	Allergens	0
Der p 3	R	Allergics	BAT	0.1	Allergens	0.00100908
Der p 3	S	Allergics	IgE	1633.38	Allergens	0.288744
Der p 3	S	Allergics	IgG4	403.6	Allergens	0
Der p 3	S	Allergics	BAT	63.7	Allergens	0.642785
Der p 3	T	Allergics	IgE	3786.21	Allergens	0.426708
Der p 3	T	Allergics	IgG4	403.6	Allergens	0
Der p 3	T	Allergics	BAT	2.63	Allergens	0.0265388
Der p 3	U	Allergics	IgE	281.15	Allergens	0
Der p 3	U	Allergics	IgG4	403.6	Allergens	0
Der p 3	U	Allergics	BAT	0.71	Allergens	0.00716448
Der p 3	D	Non-allergics	IgE	281.15	Allergens	0
Der p 3	D	Non-allergics	IgG4	403.6	Allergens	0
Der p 3	D	Non-allergics	BAT		Allergens
Der p 3	Q	Non-allergics	IgE	281.15	Allergens	0
Der p 3	Q	Non-allergics	IgG4	403.6	Allergens	0
Der p 3	Q	Non-allergics	BAT		Allergens
Der p 3	E	Non-allergics	IgE	281.15	Allergens	0
Der p 3	E	Non-allergics	IgG4	403.6	Allergens	0
Der p 3	E	Non-allergics	BAT		Allergens
Der p 3	F	Non-allergics	IgE	281.15	Allergens	0
Der p 3	F	Non-allergics	IgG4	403.6	Allergens	0
Der p 3	F	Non-allergics	BAT		Allergens
Der p 3	G	Non-allergics	IgE	281.15	Allergens	0
Der p 3	G	Non-allergics	IgG4	403.6	Allergens	0
Der p 3	G	Non-allergics	BAT		Allergens
Der p 3	H	Non-allergics	IgE	281.15	Allergens	0
Der p 3	H	Non-allergics	IgG4	403.6	Allergens	0
Der p 3	H	Non-allergics	BAT		Allergens
Der p 3	I	Non-allergics	IgE	281.15	Allergens	0
Der p 3	I	Non-allergics	IgG4	403.6	Allergens	0
Der p 3	I	Non-allergics	BAT		Allergens
Der p 3	J	Non-allergics	IgE	281.15	Allergens	0
Der p 3	J	Non-allergics	IgG4	403.6	Allergens	0
Der p 3	J	Non-allergics	BAT		Allergens
Der p 3	K	Non-allergics	IgE	281.15	Allergens	0
Der p 3	K	Non-allergics	IgG4	403.6	Allergens	0
Der p 3	K	Non-allergics	BAT		Allergens
Der p 3	L	Non-allergics	IgE	281.15	Allergens	0
Der p 3	L	Non-allergics	IgG4	403.6	Allergens	0
Der p 3	L	Non-allergics	BAT		Allergens
Der p 3	M	Non-allergics	IgE	281.15	Allergens	0
Der p 3	M	Non-allergics	IgG4	403.6	Allergens	0
Der p 3	M	Non-allergics	BAT		Allergens
Der p 3	N	Non-allergics	IgE	281.15	Allergens	0
Der p 3	N	Non-allergics	IgG4	403.6	Allergens	0
Der p 3	N	Non-allergics	BAT		Allergens
Der p 3	O	Non-allergics	IgE	281.15	Allergens	0
Der p 3	O	Non-allergics	IgG4	403.6	Allergens	0
Der p 3	O	Non-allergics	BAT		Allergens
Der p 4	A	Allergics	IgE	281.15	Allergens	0
Der p 4	A	Allergics	IgG4	403.6	Allergens	0
Der p 4	A	Allergics	BAT	49.8	Allergens	0.502523
Der p 4	B	Allergics	IgE	281.15	Allergens	0
Der p 4	B	Allergics	IgG4	403.6	Allergens	0
Der p 4	B	Allergics	BAT	0.12	Allergens	0.0012109
Der p 4	C	Allergics	IgE	281.15	Allergens	0
Der p 4	C	Allergics	IgG4	403.6	Allergens	0
Der p 4	C	Allergics	BAT	0.58	Allergens	0.00585267
Der p 4	D	Allergics	IgE	281.15	Allergens	0
Der p 4	D	Allergics	IgG4	403.6	Allergens	0
Der p 4	D	Allergics	BAT	0.57	Allergens	0.00575177
Der p 4	E	Allergics	IgE	281.15	Allergens	0
Der p 4	E	Allergics	IgG4	403.6	Allergens	0
Der p 4	E	Allergics	BAT	0.16	Allergens	0.00161453
Der p 4	F	Allergics	IgE	281.15	Allergens	0
Der p 4	F	Allergics	IgG4	403.6	Allergens	0
Der p 4	F	Allergics	BAT	0.25	Allergens	0.0025227
Der p 4	G	Allergics	IgE	281.15	Allergens	0
Der p 4	G	Allergics	IgG4	403.6	Allergens	0
Der p 4	G	Allergics	BAT	0.29	Allergens	0.00292634
Der p 4	A	Non-allergics	IgE	281.15	Allergens	0
Der p 4	A	Non-allergics	IgG4	403.6	Allergens	0
Der p 4	A	Non-allergics	BAT		Allergens
Der p 4	B	Non-allergics	IgE	281.15	Allergens	0
Der p 4	B	Non-allergics	IgG4	403.6	Allergens	0
Der p 4	B	Non-allergics	BAT		Allergens
Der p 4	H	Allergics	IgE	281.15	Allergens	0
Der p 4	H	Allergics	IgG4	403.6	Allergens	0
Der p 4	H	Allergics	BAT	0.3	Allergens	0.00302725
Der p 4	I	Allergics	IgE	281.15	Allergens	0
Der p 4	I	Allergics	IgG4	403.6	Allergens	0
Der p 4	I	Allergics	BAT	1.08	Allergens	0.0108981
Der p 4	J	Allergics	IgE	281.15	Allergens	0
Der p 4	J	Allergics	IgG4	403.6	Allergens	0
Der p 4	J	Allergics	BAT	3.49	Allergens	0.035217
Der p 4	K	Allergics	IgE	281.15	Allergens	0
Der p 4	K	Allergics	IgG4	403.6	Allergens	0
Der p 4	K	Allergics	BAT	0.76	Allergens	0.00766902
Der p 4	L	Allergics	IgE	281.15	Allergens	0
Der p 4	L	Allergics	IgG4	403.6	Allergens	0
Der p 4	L	Allergics	BAT	0.27	Allergens	0.00272452
Der p 4	M	Allergics	IgE	281.15	Allergens	0
Der p 4	M	Allergics	IgG4	403.6	Allergens	0
Der p 4	M	Allergics	BAT	0.5	Allergens	0.00504541
Der p 4	N	Allergics	IgE	281.15	Allergens	0
Der p 4	N	Allergics	IgG4	403.6	Allergens	0
Der p 4	N	Allergics	BAT	0.37	Allergens	0.0037336
Der p 4	O	Allergics	IgE	281.15	Allergens	0
Der p 4	O	Allergics	IgG4	403.6	Allergens	0
Der p 4	O	Allergics	BAT	0.72	Allergens	0.00726539
Der p 4	C	Non-allergics	IgE	281.15	Allergens	0
Der p 4	C	Non-allergics	IgG4	403.6	Allergens	0
Der p 4	C	Non-allergics	BAT		Allergens
Der p 4	P	Allergics	IgE	281.15	Allergens	0
Der p 4	P	Allergics	IgG4	403.6	Allergens	0
Der p 4	P	Allergics	BAT	0.71	Allergens	0.00716448
Der p 4	Q	Allergics	IgE	281.15	Allergens	0
Der p 4	Q	Allergics	IgG4	403.6	Allergens	0
Der p 4	Q	Allergics	BAT	0.67	Allergens	0.00676085
Der p 4	R	Allergics	IgE	281.15	Allergens	0
Der p 4	R	Allergics	IgG4	403.6	Allergens	0
Der p 4	R	Allergics	BAT	0.19	Allergens	0.00191726
Der p 4	S	Allergics	IgE	281.15	Allergens	0
Der p 4	S	Allergics	IgG4	403.6	Allergens	0
Der p 4	S	Allergics	BAT	0.12	Allergens	0.0012109
Der p 4	T	Allergics	IgE	281.15	Allergens	0
Der p 4	T	Allergics	IgG4	403.6	Allergens	0
Der p 4	T	Allergics	BAT	0.41	Allergens	0.00413724
Der p 4	U	Allergics	IgE	281.15	Allergens	0
Der p 4	U	Allergics	IgG4	403.6	Allergens	0
Der p 4	U	Allergics	BAT	0.74	Allergens	0.0074672
Der p 4	D	Non-allergics	IgE	281.15	Allergens	0
Der p 4	D	Non-allergics	IgG4	403.6	Allergens	0
Der p 4	D	Non-allergics	BAT		Allergens
Der p 4	Q	Non-allergics	IgE	281.15	Allergens	0
Der p 4	Q	Non-allergics	IgG4	403.6	Allergens	0
Der p 4	Q	Non-allergics	BAT		Allergens
Der p 4	E	Non-allergics	IgE	281.15	Allergens	0
Der p 4	E	Non-allergics	IgG4	403.6	Allergens	0
Der p 4	E	Non-allergics	BAT		Allergens
Der p 4	F	Non-allergics	IgE	281.15	Allergens	0
Der p 4	F	Non-allergics	IgG4	403.6	Allergens	0
Der p 4	F	Non-allergics	BAT		Allergens
Der p 4	G	Non-allergics	IgE	281.15	Allergens	0
Der p 4	G	Non-allergics	IgG4	403.6	Allergens	0
Der p 4	G	Non-allergics	BAT		Allergens
Der p 4	H	Non-allergics	IgE	281.15	Allergens	0
Der p 4	H	Non-allergics	IgG4	403.6	Allergens	0
Der p 4	H	Non-allergics	BAT		Allergens
Der p 4	I	Non-allergics	IgE	281.15	Allergens	0
Der p 4	I	Non-allergics	IgG4	403.6	Allergens	0
Der p 4	I	Non-allergics	BAT		Allergens
Der p 4	J	Non-allergics	IgE	281.15	Allergens	0
Der p 4	J	Non-allergics	IgG4	403.6	Allergens	0
Der p 4	J	Non-allergics	BAT		Allergens
Der p 4	K	Non-allergics	IgE	281.15	Allergens	0
Der p 4	K	Non-allergics	IgG4	403.6	Allergens	0
Der p 4	K	Non-allergics	BAT		Allergens
Der p 4	L	Non-allergics	IgE	281.15	Allergens	0
Der p 4	L	Non-allergics	IgG4	403.6	Allergens	0
Der p 4	L	Non-allergics	BAT		Allergens
Der p 4	M	Non-allergics	IgE	281.15	Allergens	0
Der p 4	M	Non-allergics	IgG4	403.6	Allergens	0
Der p 4	M	Non-allergics	BAT		Allergens
Der p 4	N	Non-allergics	IgE	281.15	Allergens	0
Der p 4	N	Non-allergics	IgG4	403.6	Allergens	0
Der p 4	N	Non-allergics	BAT		Allergens
Der p 4	O	Non-allergics	IgE	281.15	Allergens	0
Der p 4	O	Non-allergics	IgG4	403.6	Allergens	0
Der p 4	O	Non-allergics	BAT		Allergens
Der p 5	A	Allergics	IgE	9129.25	Allergens	0.571139
Der p 5	A	Allergics	IgG4	403.6	Allergens	0
Der p 5	A	Allergics	BAT	76.8	Allergens	0.774975
Der p 5	B	Allergics	IgE	281.15	Allergens	0
Der p 5	B	Allergics	IgG4	403.6	Allergens	0
Der p 5	B	Allergics	BAT	0.52	Allergens	0.00524723
Der p 5	C	Allergics	IgE	12749.6	Allergens	0.625953
Der p 5	C	Allergics	IgG4	403.6	Allergens	0
Der p 5	C	Allergics	BAT	81.4	Allergens	0.821393
Der p 5	D	Allergics	IgE	730.257	Allergens	0.156638
Der p 5	D	Allergics	IgG4	403.6	Allergens	0
Der p 5	D	Allergics	BAT	0.9	Allergens	0.00908174
Der p 5	E	Allergics	IgE	6024.65	Allergens	0.502934
Der p 5	E	Allergics	IgG4	403.6	Allergens	0
Der p 5	E	Allergics	BAT	0.94	Allergens	0.00948537
Der p 5	F	Allergics	IgE	281.15	Allergens	0
Der p 5	F	Allergics	IgG4	403.6	Allergens	0
Der p 5	F	Allergics	BAT	0	Allergens	0
Der p 5	G	Allergics	IgE	281.15	Allergens	0
Der p 5	G	Allergics	IgG4	403.6	Allergens	0
Der p 5	G	Allergics	BAT	0.26	Allergens	0.00262361
Der p 5	A	Non-allergics	IgE	281.15	Allergens	0
Der p 5	A	Non-allergics	IgG4	403.6	Allergens	0
Der p 5	A	Non-allergics	BAT		Allergens
Der p 5	B	Non-allergics	IgE	281.15	Allergens	0
Der p 5	B	Non-allergics	IgG4	403.6	Allergens	0
Der p 5	B	Non-allergics	BAT		Allergens
Der p 5	H	Allergics	IgE	281.15	Allergens	0
Der p 5	H	Allergics	IgG4	403.6	Allergens	0
Der p 5	H	Allergics	BAT	0	Allergens	0
Der p 5	I	Allergics	IgE	281.15	Allergens	0
Der p 5	I	Allergics	IgG4	403.6	Allergens	0
Der p 5	I	Allergics	BAT	0.29	Allergens	0.00292634
Der p 5	J	Allergics	IgE	281.15	Allergens	0
Der p 5	J	Allergics	IgG4	403.6	Allergens	0
Der p 5	J	Allergics	BAT	4.02	Allergens	0.0405651
Der p 5	K	Allergics	IgE	281.15	Allergens	0
Der p 5	K	Allergics	IgG4	403.6	Allergens	0
Der p 5	K	Allergics	BAT	0.59	Allergens	0.00595358
Der p 5	L	Allergics	IgE	281.15	Allergens	0
Der p 5	L	Allergics	IgG4	403.6	Allergens	0
Der p 5	L	Allergics	BAT	0.42	Allergens	0.00423814
Der p 5	M	Allergics	IgE	281.15	Allergens	0
Der p 5	M	Allergics	IgG4	403.6	Allergens	0
Der p 5	M	Allergics	BAT	0.7	Allergens	0.00706357
Der p 5	N	Allergics	IgE	281.15	Allergens	0
Der p 5	N	Allergics	IgG4	403.6	Allergens	0
Der p 5	N	Allergics	BAT	0.11	Allergens	0.00110999
Der p 5	O	Allergics	IgE	281.15	Allergens	0
Der p 5	O	Allergics	IgG4	403.6	Allergens	0
Der p 5	O	Allergics	BAT	0.58	Allergens	0.00585267
Der p 5	C	Non-allergics	IgE	281.15	Allergens	0
Der p 5	C	Non-allergics	IgG4	403.6	Allergens	0
Der p 5	C	Non-allergics	BAT		Allergens
Der p 5	P	Allergics	IgE	281.15	Allergens	0
Der p 5	P	Allergics	IgG4	403.6	Allergens	0
Der p 5	P	Allergics	BAT	0.76	Allergens	0.00766902
Der p 5	Q	Allergics	IgE	281.15	Allergens	0
Der p 5	Q	Allergics	IgG4	403.6	Allergens	0
Der p 5	Q	Allergics	BAT	1.01	Allergens	0.0101917
Der p 5	R	Allergics	IgE	281.15	Allergens	0
Der p 5	R	Allergics	IgG4	403.6	Allergens	0
Der p 5	R	Allergics	BAT	0.31	Allergens	0.00312815
Der p 5	S	Allergics	IgE	281.15	Allergens	0
Der p 5	S	Allergics	IgG4	403.6	Allergens	0
Der p 5	S	Allergics	BAT	0.12	Allergens	0.0012109
Der p 5	T	Allergics	IgE	9837.5	Allergens	0.5834
Der p 5	T	Allergics	IgG4	403.6	Allergens	0
Der p 5	T	Allergics	BAT	42.8	Allergens	0.431887
Der p 5	U	Allergics	IgE	1058.13	Allergens	0.217498
Der p 5	U	Allergics	IgG4	403.6	Allergens	0
Der p 5	U	Allergics	BAT	0.58	Allergens	0.00585267
Der p 5	D	Non-allergics	IgE	281.15	Allergens	0
Der p 5	D	Non-allergics	IgG4	403.6	Allergens	0
Der p 5	D	Non-allergics	BAT		Allergens
Der p 5	Q	Non-allergics	IgE	281.15	Allergens	0
Der p 5	Q	Non-allergics	IgG4	403.6	Allergens	0
Der p 5	Q	Non-allergics	BAT		Allergens
Der p 5	E	Non-allergics	IgE	281.15	Allergens	0
Der p 5	E	Non-allergics	IgG4	403.6	Allergens	0
Der p 5	E	Non-allergics	BAT		Allergens
Der p 5	F	Non-allergics	IgE	13067.2	Allergens	0.62999
Der p 5	F	Non-allergics	IgG4	403.6	Allergens	0
Der p 5	F	Non-allergics	BAT		Allergens
Der p 5	G	Non-allergics	IgE	281.15	Allergens	0
Der p 5	G	Non-allergics	IgG4	403.6	Allergens	0
Der p 5	G	Non-allergics	BAT		Allergens
Der p 5	H	Non-allergics	IgE	281.15	Allergens	0
Der p 5	H	Non-allergics	IgG4	403.6	Allergens	0
Der p 5	H	Non-allergics	BAT		Allergens
Der p 5	I	Non-allergics	IgE	281.15	Allergens	0
Der p 5	I	Non-allergics	IgG4	403.6	Allergens	0
Der p 5	I	Non-allergics	BAT		Allergens
Der p 5	J	Non-allergics	IgE	281.15	Allergens	0
Der p 5	J	Non-allergics	IgG4	403.6	Allergens	0
Der p 5	J	Non-allergics	BAT		Allergens
Der p 5	K	Non-allergics	IgE	281.15	Allergens	0
Der p 5	K	Non-allergics	IgG4	403.6	Allergens	0
Der p 5	K	Non-allergics	BAT		Allergens
Der p 5	L	Non-allergics	IgE	281.15	Allergens	0
Der p 5	L	Non-allergics	IgG4	403.6	Allergens	0
Der p 5	L	Non-allergics	BAT		Allergens
Der p 5	M	Non-allergics	IgE	281.15	Allergens	0
Der p 5	M	Non-allergics	IgG4	403.6	Allergens	0
Der p 5	M	Non-allergics	BAT		Allergens
Der p 5	N	Non-allergics	IgE	281.15	Allergens	0
Der p 5	N	Non-allergics	IgG4	403.6	Allergens	0
Der p 5	N	Non-allergics	BAT		Allergens
Der p 5	O	Non-allergics	IgE	281.15	Allergens	0
Der p 5	O	Non-allergics	IgG4	403.6	Allergens	0
Der p 5	O	Non-allergics	BAT		Allergens
Der f 7	A	Allergics	IgE	6057.84	Allergens	0.503835
Der f 7	A	Allergics	IgG4	403.6	Allergens	0
Der f 7	A	Allergics	BAT	81.6	Allergens	0.823411
Der f 7	B	Allergics	IgE	281.15	Allergens	0
Der f 7	B	Allergics	IgG4	403.6	Allergens	0
Der f 7	B	Allergics	BAT	0.064	Allergens	0.000645812
Der f 7	C	Allergics	IgE	5528.05	Allergens	0.488817
Der f 7	C	Allergics	IgG4	403.6	Allergens	0
Der f 7	C	Allergics	BAT	89.4	Allergens	0.902119
Der f 7	D	Allergics	IgE	281.15	Allergens	0
Der f 7	D	Allergics	IgG4	403.6	Allergens	0
Der f 7	D	Allergics	BAT	0.35	Allergens	0.00353179
Der f 7	E	Allergics	IgE	281.15	Allergens	0
Der f 7	E	Allergics	IgG4	403.6	Allergens	0
Der f 7	E	Allergics	BAT	0.13	Allergens	0.00131181
Der f 7	F	Allergics	IgE	281.15	Allergens	0
Der f 7	F	Allergics	IgG4	403.6	Allergens	0
Der f 7	F	Allergics	BAT	0.37	Allergens	0.0037336
Der f 7	G	Allergics	IgE	281.15	Allergens	0
Der f 7	G	Allergics	IgG4	403.6	Allergens	0
Der f 7	G	Allergics	BAT	0	Allergens	0
Der f 7	A	Non-allergics	IgE	281.15	Allergens	0
Der f 7	A	Non-allergics	IgG4	403.6	Allergens	0
Der f 7	A	Non-allergics	BAT		Allergens
Der f 7	B	Non-allergics	IgE	281.15	Allergens	0
Der f 7	B	Non-allergics	IgG4	403.6	Allergens	0
Der f 7	B	Non-allergics	BAT		Allergens
Der f 7	H	Allergics	IgE	281.15	Allergens	0
Der f 7	H	Allergics	IgG4	403.6	Allergens	0
Der f 7	H	Allergics	BAT	0.25	Allergens	0.0025227
Der f 7	I	Allergics	IgE	281.15	Allergens	0
Der f 7	I	Allergics	IgG4	403.6	Allergens	0
Der f 7	I	Allergics	BAT	0.73	Allergens	0.0073663
Der f 7	J	Allergics	IgE	281.15	Allergens	0
Der f 7	J	Allergics	IgG4	403.6	Allergens	0
Der f 7	J	Allergics	BAT	3.8	Allergens	0.0383451
Der f 7	K	Allergics	IgE	281.15	Allergens	0
Der f 7	K	Allergics	IgG4	403.6	Allergens	0
Der f 7	K	Allergics	BAT	0.77	Allergens	0.00776993
Der f 7	L	Allergics	IgE	281.15	Allergens	0
Der f 7	L	Allergics	IgG4	403.6	Allergens	0
Der f 7	L	Allergics	BAT	0.36	Allergens	0.00363269
Der f 7	M	Allergics	IgE	1140.63	Allergens	0.229819
Der f 7	M	Allergics	IgG4	403.6	Allergens	0
Der f 7	M	Allergics	BAT	84.4	Allergens	0.851665
Der f 7	N	Allergics	IgE	281.15	Allergens	0
Der f 7	N	Allergics	IgG4	403.6	Allergens	0
Der f 7	N	Allergics	BAT	0.12	Allergens	0.0012109
Der f 7	O	Allergics	IgE	281.15	Allergens	0
Der f 7	O	Allergics	IgG4	403.6	Allergens	0
Der f 7	O	Allergics	BAT	0.35	Allergens	0.00353179
Der f 7	C	Non-allergics	IgE	281.15	Allergens	0
Der f 7	C	Non-allergics	IgG4	403.6	Allergens	0
Der f 7	C	Non-allergics	BAT		Allergens
Der f 7	P	Allergics	IgE	281.15	Allergens	0
Der f 7	P	Allergics	IgG4	403.6	Allergens	0
Der f 7	P	Allergics	BAT	0.58	Allergens	0.00585267
Der f 7	Q	Allergics	IgE	281.15	Allergens	0
Der f 7	Q	Allergics	IgG4	403.6	Allergens	0
Der f 7	Q	Allergics	BAT	0.39	Allergens	0.00393542
Der f 7	R	Allergics	IgE	281.15	Allergens	0
Der f 7	R	Allergics	IgG4	403.6	Allergens	0
Der f 7	R	Allergics	BAT	0.22	Allergens	0.00221998
Der f 7	S	Allergics	IgE	5773.56	Allergens	0.495947
Der f 7	S	Allergics	IgG4	403.6	Allergens	0
Der f 7	S	Allergics	BAT	95.3	Allergens	0.961655
Der f 7	T	Allergics	IgE	4815.25	Allergens	0.466162
Der f 7	T	Allergics	IgG4	403.6	Allergens	0
Der f 7	T	Allergics	BAT	9.41	Allergens	0.0949546
Der f 7	U	Allergics	IgE	30540.5	Allergens	0.769306
Der f 7	U	Allergics	IgG4	2653.66	Allergens	0.338757
Der f 7	U	Allergics	BAT	65.4	Allergens	0.659939
Der f 7	D	Non-allergics	IgE	281.15	Allergens	0
Der f 7	D	Non-allergics	IgG4	403.6	Allergens	0
Der f 7	D	Non-allergics	BAT		Allergens
Der f 7	Q	Non-allergics	IgE	281.15	Allergens	0
Der f 7	Q	Non-allergics	IgG4	403.6	Allergens	0
Der f 7	Q	Non-allergics	BAT		Allergens
Der f 7	E	Non-allergics	IgE	281.15	Allergens	0
Der f 7	E	Non-allergics	IgG4	403.6	Allergens	0
Der f 7	E	Non-allergics	BAT		Allergens
Der f 7	F	Non-allergics	IgE	281.15	Allergens	0
Der f 7	F	Non-allergics	IgG4	403.6	Allergens	0
Der f 7	F	Non-allergics	BAT		Allergens
Der f 7	G	Non-allergics	IgE	281.15	Allergens	0
Der f 7	G	Non-allergics	IgG4	403.6	Allergens	0
Der f 7	G	Non-allergics	BAT		Allergens
Der f 7	H	Non-allergics	IgE	281.15	Allergens	0
Der f 7	H	Non-allergics	IgG4	403.6	Allergens	0
Der f 7	H	Non-allergics	BAT		Allergens
Der f 7	I	Non-allergics	IgE	281.15	Allergens	0
Der f 7	I	Non-allergics	IgG4	403.6	Allergens	0
Der f 7	I	Non-allergics	BAT		Allergens
Der f 7	J	Non-allergics	IgE	281.15	Allergens	0
Der f 7	J	Non-allergics	IgG4	403.6	Allergens	0
Der f 7	J	Non-allergics	BAT		Allergens
Der f 7	K	Non-allergics	IgE	281.15	Allergens	0
Der f 7	K	Non-allergics	IgG4	403.6	Allergens	0
Der f 7	K	Non-allergics	BAT		Allergens
Der f 7	L	Non-allergics	IgE	281.15	Allergens	0
Der f 7	L	Non-allergics	IgG4	403.6	Allergens	0
Der f 7	L	Non-allergics	BAT		Allergens
Der f 7	M	Non-allergics	IgE	281.15	Allergens	0
Der f 7	M	Non-allergics	IgG4	403.6	Allergens	0
Der f 7	M	Non-allergics	BAT		Allergens
Der f 7	N	Non-allergics	IgE	281.15	Allergens	0
Der f 7	N	Non-allergics	IgG4	403.6	Allergens	0
Der f 7	N	Non-allergics	BAT		Allergens
Der f 7	O	Non-allergics	IgE	281.15	Allergens	0
Der f 7	O	Non-allergics	IgG4	403.6	Allergens	0
Der f 7	O	Non-allergics	BAT		Allergens
Der f 8	A	Allergics	IgE	281.15	Allergens	0
Der f 8	A	Allergics	IgG4	403.6	Allergens	0
Der f 8	A	Allergics	BAT	0.7	Allergens	0.00706357
Der f 8	B	Allergics	IgE	281.15	Allergens	0
Der f 8	B	Allergics	IgG4	403.6	Allergens	0
Der f 8	B	Allergics	BAT	0.14	Allergens	0.00141271
Der f 8	C	Allergics	IgE	281.15	Allergens	0
Der f 8	C	Allergics	IgG4	403.6	Allergens	0
Der f 8	C	Allergics	BAT	0.57	Allergens	0.00575177
Der f 8	D	Allergics	IgE	281.15	Allergens	0
Der f 8	D	Allergics	IgG4	403.6	Allergens	0
Der f 8	D	Allergics	BAT	0.65	Allergens	0.00655903
Der f 8	E	Allergics	IgE	281.15	Allergens	0
Der f 8	E	Allergics	IgG4	403.6	Allergens	0
Der f 8	E	Allergics	BAT	0.08	Allergens	0.000807265
Der f 8	F	Allergics	IgE	281.15	Allergens	0
Der f 8	F	Allergics	IgG4	403.6	Allergens	0
Der f 8	F	Allergics	BAT	0.19	Allergens	0.00191726
Der f 8	G	Allergics	IgE	281.15	Allergens	0
Der f 8	G	Allergics	IgG4	403.6	Allergens	0
Der f 8	G	Allergics	BAT	0.63	Allergens	0.00635721
Der f 8	A	Non-allergics	IgE	281.15	Allergens	0
Der f 8	A	Non-allergics	IgG4	403.6	Allergens	0
Der f 8	A	Non-allergics	BAT		Allergens
Der f 8	B	Non-allergics	IgE	281.15	Allergens	0
Der f 8	B	Non-allergics	IgG4	403.6	Allergens	0
Der f 8	B	Non-allergics	BAT		Allergens
Der f 8	H	Allergics	IgE	281.15	Allergens	0
Der f 8	H	Allergics	IgG4	403.6	Allergens	0
Der f 8	H	Allergics	BAT	0.37	Allergens	0.0037336
Der f 8	I	Allergics	IgE	281.15	Allergens	0
Der f 8	I	Allergics	IgG4	403.6	Allergens	0
Der f 8	I	Allergics	BAT	0.28	Allergens	0.00282543
Der f 8	J	Allergics	IgE	281.15	Allergens	0
Der f 8	J	Allergics	IgG4	403.6	Allergens	0
Der f 8	J	Allergics	BAT	3.77	Allergens	0.0380424
Der f 8	K	Allergics	IgE	281.15	Allergens	0
Der f 8	K	Allergics	IgG4	403.6	Allergens	0
Der f 8	K	Allergics	BAT	0.19	Allergens	0.00191726
Der f 8	L	Allergics	IgE	281.15	Allergens	0
Der f 8	L	Allergics	IgG4	403.6	Allergens	0
Der f 8	L	Allergics	BAT	0.27	Allergens	0.00272452
Der f 8	M	Allergics	IgE	281.15	Allergens	0
Der f 8	M	Allergics	IgG4	403.6	Allergens	0
Der f 8	M	Allergics	BAT	0.91	Allergens	0.00918264
Der f 8	N	Allergics	IgE	281.15	Allergens	0
Der f 8	N	Allergics	IgG4	403.6	Allergens	0
Der f 8	N	Allergics	BAT	0	Allergens	0
Der f 8	O	Allergics	IgE	281.15	Allergens	0
Der f 8	O	Allergics	IgG4	403.6	Allergens	0
Der f 8	O	Allergics	BAT	0.32	Allergens	0.00322906
Der f 8	C	Non-allergics	IgE	281.15	Allergens	0
Der f 8	C	Non-allergics	IgG4	403.6	Allergens	0
Der f 8	C	Non-allergics	BAT		Allergens
Der f 8	P	Allergics	IgE	8749.18	Allergens	0.564161
Der f 8	P	Allergics	IgG4	403.6	Allergens	0
Der f 8	P	Allergics	BAT	93.1	Allergens	0.939455
Der f 8	Q	Allergics	IgE	281.15	Allergens	0
Der f 8	Q	Allergics	IgG4	403.6	Allergens	0
Der f 8	Q	Allergics	BAT	0.58	Allergens	0.00585267
Der f 8	R	Allergics	IgE	281.15	Allergens	0
Der f 8	R	Allergics	IgG4	403.6	Allergens	0
Der f 8	R	Allergics	BAT	0.29	Allergens	0.00292634
Der f 8	S	Allergics	IgE	281.15	Allergens	0
Der f 8	S	Allergics	IgG4	403.6	Allergens	0
Der f 8	S	Allergics	BAT	0.59	Allergens	0.00595358
Der f 8	T	Allergics	IgE	281.15	Allergens	0
Der f 8	T	Allergics	IgG4	403.6	Allergens	0
Der f 8	T	Allergics	BAT	0.39	Allergens	0.00393542
Der f 8	U	Allergics	IgE	281.15	Allergens	0
Der f 8	U	Allergics	IgG4	403.6	Allergens	0
Der f 8	U	Allergics	BAT	0.56	Allergens	0.00565086
Der f 8	D	Non-allergics	IgE	281.15	Allergens	0
Der f 8	D	Non-allergics	IgG4	403.6	Allergens	0
Der f 8	D	Non-allergics	BAT		Allergens
Der f 8	Q	Non-allergics	IgE	281.15	Allergens	0
Der f 8	Q	Non-allergics	IgG4	403.6	Allergens	0
Der f 8	Q	Non-allergics	BAT		Allergens
Der f 8	E	Non-allergics	IgE	281.15	Allergens	0
Der f 8	E	Non-allergics	IgG4	403.6	Allergens	0
Der f 8	E	Non-allergics	BAT		Allergens
Der f 8	F	Non-allergics	IgE	281.15	Allergens	0
Der f 8	F	Non-allergics	IgG4	403.6	Allergens	0
Der f 8	F	Non-allergics	BAT		Allergens
Der f 8	G	Non-allergics	IgE	281.15	Allergens	0
Der f 8	G	Non-allergics	IgG4	403.6	Allergens	0
Der f 8	G	Non-allergics	BAT		Allergens
Der f 8	H	Non-allergics	IgE	281.15	Allergens	0
Der f 8	H	Non-allergics	IgG4	403.6	Allergens	0
Der f 8	H	Non-allergics	BAT		Allergens
Der f 8	I	Non-allergics	IgE	281.15	Allergens	0
Der f 8	I	Non-allergics	IgG4	403.6	Allergens	0
Der f 8	I	Non-allergics	BAT		Allergens
Der f 8	J	Non-allergics	IgE	281.15	Allergens	0
Der f 8	J	Non-allergics	IgG4	403.6	Allergens	0
Der f 8	J	Non-allergics	BAT		Allergens
Der f 8	K	Non-allergics	IgE	281.15	Allergens	0
Der f 8	K	Non-allergics	IgG4	403.6	Allergens	0
Der f 8	K	Non-allergics	BAT		Allergens
Der f 8	L	Non-allergics	IgE	281.15	Allergens	0
Der f 8	L	Non-allergics	IgG4	403.6	Allergens	0
Der f 8	L	Non-allergics	BAT		Allergens
Der f 8	M	Non-allergics	IgE	281.15	Allergens	0
Der f 8	M	Non-allergics	IgG4	403.6	Allergens	0
Der f 8	M	Non-allergics	BAT		Allergens
Der f 8	N	Non-allergics	IgE	281.15	Allergens	0
Der f 8	N	Non-allergics	IgG4	403.6	Allergens	0
Der f 8	N	Non-allergics	BAT		Allergens
Der f 8	O	Non-allergics	IgE	281.15	Allergens	0
Der f 8	O	Non-allergics	IgG4	403.6	Allergens	0
Der f 8	O	Non-allergics	BAT		Allergens
Der p 10	A	Allergics	IgE	281.15	Allergens	0
Der p 10	A	Allergics	IgG4	403.6	Allergens	0
Der p 10	A	Allergics	BAT	0.12	Allergens	0.0012109
Der p 10	B	Allergics	IgE	281.15	Allergens	0
Der p 10	B	Allergics	IgG4	403.6	Allergens	0
Der p 10	B	Allergics	BAT	0.24	Allergens	0.0024218
Der p 10	C	Allergics	IgE	281.15	Allergens	0
Der p 10	C	Allergics	IgG4	403.6	Allergens	0
Der p 10	C	Allergics	BAT	0.49	Allergens	0.0049445
Der p 10	D	Allergics	IgE	281.15	Allergens	0
Der p 10	D	Allergics	IgG4	403.6	Allergens	0
Der p 10	D	Allergics	BAT	0.25	Allergens	0.0025227
Der p 10	E	Allergics	IgE	281.15	Allergens	0
Der p 10	E	Allergics	IgG4	403.6	Allergens	0
Der p 10	E	Allergics	BAT	0.13	Allergens	0.00131181
Der p 10	F	Allergics	IgE	281.15	Allergens	0
Der p 10	F	Allergics	IgG4	403.6	Allergens	0
Der p 10	F	Allergics	BAT	0.13	Allergens	0.00131181
Der p 10	G	Allergics	IgE	281.15	Allergens	0
Der p 10	G	Allergics	IgG4	403.6	Allergens	0
Der p 10	G	Allergics	BAT	0.11	Allergens	0.00110999
Der p 10	A	Non-allergics	IgE	281.15	Allergens	0
Der p 10	A	Non-allergics	IgG4	403.6	Allergens	0
Der p 10	A	Non-allergics	BAT		Allergens
Der p 10	B	Non-allergics	IgE	281.15	Allergens	0
Der p 10	B	Non-allergics	IgG4	403.6	Allergens	0
Der p 10	B	Non-allergics	BAT		Allergens
Der p 10	H	Allergics	IgE	281.15	Allergens	0
Der p 10	H	Allergics	IgG4	403.6	Allergens	0
Der p 10	H	Allergics	BAT	0.42	Allergens	0.00423814
Der p 10	I	Allergics	IgE	281.15	Allergens	0
Der p 10	I	Allergics	IgG4	403.6	Allergens	0
Der p 10	I	Allergics	BAT	3.27	Allergens	0.032997
Der p 10	J	Allergics	IgE	281.15	Allergens	0
Der p 10	J	Allergics	IgG4	403.6	Allergens	0
Der p 10	J	Allergics	BAT	5.31	Allergens	0.0535822
Der p 10	K	Allergics	IgE	281.15	Allergens	0
Der p 10	K	Allergics	IgG4	403.6	Allergens	0
Der p 10	K	Allergics	BAT	0.87	Allergens	0.00877901
Der p 10	L	Allergics	IgE	281.15	Allergens	0
Der p 10	L	Allergics	IgG4	403.6	Allergens	0
Der p 10	L	Allergics	BAT	0.08	Allergens	0.000807265
Der p 10	M	Allergics	IgE	281.15	Allergens	0
Der p 10	M	Allergics	IgG4	403.6	Allergens	0
Der p 10	M	Allergics	BAT	0.3	Allergens	0.00302725
Der p 10	N	Allergics	IgE	281.15	Allergens	0
Der p 10	N	Allergics	IgG4	403.6	Allergens	0
Der p 10	N	Allergics	BAT	0.11	Allergens	0.00110999
Der p 10	O	Allergics	IgE	281.15	Allergens	0
Der p 10	O	Allergics	IgG4	403.6	Allergens	0
Der p 10	O	Allergics	BAT	0.064	Allergens	0.000645812
Der p 10	C	Non-allergics	IgE	281.15	Allergens	0
Der p 10	C	Non-allergics	IgG4	403.6	Allergens	0
Der p 10	C	Non-allergics	BAT		Allergens
Der p 10	P	Allergics	IgE	27754.9	Allergens	0.753611
Der p 10	P	Allergics	IgG4	403.6	Allergens	0
Der p 10	P	Allergics	BAT	38.7	Allergens	0.390515
Der p 10	Q	Allergics	IgE	281.15	Allergens	0
Der p 10	Q	Allergics	IgG4	403.6	Allergens	0
Der p 10	Q	Allergics	BAT	0.51	Allergens	0.00514632
Der p 10	R	Allergics	IgE	2907.52	Allergens	0.383374
Der p 10	R	Allergics	IgG4	403.6	Allergens	0
Der p 10	R	Allergics	BAT	0.36	Allergens	0.00363269
Der p 10	S	Allergics	IgE	281.15	Allergens	0
Der p 10	S	Allergics	IgG4	403.6	Allergens	0
Der p 10	S	Allergics	BAT	0.56	Allergens	0.00565086
Der p 10	T	Allergics	IgE	3271.43	Allergens	0.402726
Der p 10	T	Allergics	IgG4	3449.27	Allergens	0.385924
Der p 10	T	Allergics	BAT	0.69	Allergens	0.00696266
Der p 10	U	Allergics	IgE	281.15	Allergens	0
Der p 10	U	Allergics	IgG4	403.6	Allergens	0
Der p 10	U	Allergics	BAT	0.44	Allergens	0.00443996
Der p 10	D	Non-allergics	IgE	281.15	Allergens	0
Der p 10	D	Non-allergics	IgG4	403.6	Allergens	0
Der p 10	D	Non-allergics	BAT		Allergens
Der p 10	Q	Non-allergics	IgE	281.15	Allergens	0
Der p 10	Q	Non-allergics	IgG4	403.6	Allergens	0
Der p 10	Q	Non-allergics	BAT		Allergens
Der p 10	E	Non-allergics	IgE	281.15	Allergens	0
Der p 10	E	Non-allergics	IgG4	403.6	Allergens	0
Der p 10	E	Non-allergics	BAT		Allergens
Der p 10	F	Non-allergics	IgE	281.15	Allergens	0
Der p 10	F	Non-allergics	IgG4	403.6	Allergens	0
Der p 10	F	Non-allergics	BAT		Allergens
Der p 10	G	Non-allergics	IgE	281.15	Allergens	0
Der p 10	G	Non-allergics	IgG4	26402.9	Allergens	0.752029
Der p 10	G	Non-allergics	BAT		Allergens
Der p 10	H	Non-allergics	IgE	281.15	Allergens	0
Der p 10	H	Non-allergics	IgG4	403.6	Allergens	0
Der p 10	H	Non-allergics	BAT		Allergens
Der p 10	I	Non-allergics	IgE	281.15	Allergens	0
Der p 10	I	Non-allergics	IgG4	403.6	Allergens	0
Der p 10	I	Non-allergics	BAT		Allergens
Der p 10	J	Non-allergics	IgE	281.15	Allergens	0
Der p 10	J	Non-allergics	IgG4	403.6	Allergens	0
Der p 10	J	Non-allergics	BAT		Allergens
Der p 10	K	Non-allergics	IgE	281.15	Allergens	0
Der p 10	K	Non-allergics	IgG4	403.6	Allergens	0
Der p 10	K	Non-allergics	BAT		Allergens
Der p 10	L	Non-allergics	IgE	281.15	Allergens	0
Der p 10	L	Non-allergics	IgG4	403.6	Allergens	0
Der p 10	L	Non-allergics	BAT		Allergens
Der p 10	M	Non-allergics	IgE	281.15	Allergens	0
Der p 10	M	Non-allergics	IgG4	403.6	Allergens	0
Der p 10	M	Non-allergics	BAT		Allergens
Der p 10	N	Non-allergics	IgE	281.15	Allergens	0
Der p 10	N	Non-allergics	IgG4	403.6	Allergens	0
Der p 10	N	Non-allergics	BAT		Allergens
Der p 10	O	Non-allergics	IgE	281.15	Allergens	0
Der p 10	O	Non-allergics	IgG4	403.6	Allergens	0
Der p 10	O	Non-allergics	BAT		Allergens
Der p 13	A	Allergics	IgE	281.15	Allergens	0
Der p 13	A	Allergics	IgG4	403.6	Allergens	0
Der p 13	A	Allergics	BAT	0	Allergens	0
Der p 13	B	Allergics	IgE	281.15	Allergens	0
Der p 13	B	Allergics	IgG4	403.6	Allergens	0
Der p 13	B	Allergics	BAT	0	Allergens	0
Der p 13	C	Allergics	IgE	281.15	Allergens	0
Der p 13	C	Allergics	IgG4	403.6	Allergens	0
Der p 13	C	Allergics	BAT	0.2	Allergens	0.00201816
Der p 13	D	Allergics	IgE	281.15	Allergens	0
Der p 13	D	Allergics	IgG4	403.6	Allergens	0
Der p 13	D	Allergics	BAT	0.17	Allergens	0.00171544
Der p 13	E	Allergics	IgE	281.15	Allergens	0
Der p 13	E	Allergics	IgG4	403.6	Allergens	0
Der p 13	E	Allergics	BAT	0.19	Allergens	0.00191726
Der p 13	F	Allergics	IgE	281.15	Allergens	0
Der p 13	F	Allergics	IgG4	403.6	Allergens	0
Der p 13	F	Allergics	BAT	0.23	Allergens	0.00232089
Der p 13	G	Allergics	IgE	281.15	Allergens	0
Der p 13	G	Allergics	IgG4	403.6	Allergens	0
Der p 13	G	Allergics	BAT	0.23	Allergens	0.00232089
Der p 13	A	Non-allergics	IgE	281.15	Allergens	0
Der p 13	A	Non-allergics	IgG4	403.6	Allergens	0
Der p 13	A	Non-allergics	BAT		Allergens
Der p 13	B	Non-allergics	IgE	281.15	Allergens	0
Der p 13	B	Non-allergics	IgG4	403.6	Allergens	0
Der p 13	B	Non-allergics	BAT		Allergens
Der p 13	H	Allergics	IgE	281.15	Allergens	0
Der p 13	H	Allergics	IgG4	403.6	Allergens	0
Der p 13	H	Allergics	BAT	0	Allergens	0
Der p 13	I	Allergics	IgE	281.15	Allergens	0
Der p 13	I	Allergics	IgG4	403.6	Allergens	0
Der p 13	I	Allergics	BAT	0.15	Allergens	0.00151362
Der p 13	J	Allergics	IgE	281.15	Allergens	0
Der p 13	J	Allergics	IgG4	403.6	Allergens	0
Der p 13	J	Allergics	BAT	4.99	Allergens	0.0503532
Der p 13	K	Allergics	IgE	281.15	Allergens	0
Der p 13	K	Allergics	IgG4	403.6	Allergens	0
Der p 13	K	Allergics	BAT	1.07	Allergens	0.0107972
Der p 13	L	Allergics	IgE	281.15	Allergens	0
Der p 13	L	Allergics	IgG4	403.6	Allergens	0
Der p 13	L	Allergics	BAT	0.17	Allergens	0.00171544
Der p 13	M	Allergics	IgE	281.15	Allergens	0
Der p 13	M	Allergics	IgG4	403.6	Allergens	0
Der p 13	M	Allergics	BAT	0.47	Allergens	0.00474268
Der p 13	N	Allergics	IgE	281.15	Allergens	0
Der p 13	N	Allergics	IgG4	403.6	Allergens	0
Der p 13	N	Allergics	BAT	0	Allergens	0
Der p 13	O	Allergics	IgE	281.15	Allergens	0
Der p 13	O	Allergics	IgG4	403.6	Allergens	0
Der p 13	O	Allergics	BAT	0.29	Allergens	0.00292634
Der p 13	C	Non-allergics	IgE	281.15	Allergens	0
Der p 13	C	Non-allergics	IgG4	403.6	Allergens	0
Der p 13	C	Non-allergics	BAT		Allergens
Der p 13	P	Allergics	IgE	281.15	Allergens	0
Der p 13	P	Allergics	IgG4	403.6	Allergens	0
Der p 13	P	Allergics	BAT	0.55	Allergens	0.00554995
Der p 13	Q	Allergics	IgE	281.15	Allergens	0
Der p 13	Q	Allergics	IgG4	403.6	Allergens	0
Der p 13	Q	Allergics	BAT	0.83	Allergens	0.00837538
Der p 13	R	Allergics	IgE	281.15	Allergens	0
Der p 13	R	Allergics	IgG4	403.6	Allergens	0
Der p 13	R	Allergics	BAT	0.24	Allergens	0.0024218
Der p 13	S	Allergics	IgE	281.15	Allergens	0
Der p 13	S	Allergics	IgG4	403.6	Allergens	0
Der p 13	S	Allergics	BAT	0.32	Allergens	0.00322906
Der p 13	T	Allergics	IgE	281.15	Allergens	0
Der p 13	T	Allergics	IgG4	403.6	Allergens	0
Der p 13	T	Allergics	BAT	0.18	Allergens	0.00181635
Der p 13	U	Allergics	IgE	281.15	Allergens	0
Der p 13	U	Allergics	IgG4	403.6	Allergens	0
Der p 13	U	Allergics	BAT	0.45	Allergens	0.00454087
Der p 13	D	Non-allergics	IgE	281.15	Allergens	0
Der p 13	D	Non-allergics	IgG4	403.6	Allergens	0
Der p 13	D	Non-allergics	BAT		Allergens
Der p 13	Q	Non-allergics	IgE	281.15	Allergens	0
Der p 13	Q	Non-allergics	IgG4	403.6	Allergens	0
Der p 13	Q	Non-allergics	BAT		Allergens
Der p 13	E	Non-allergics	IgE	281.15	Allergens	0
Der p 13	E	Non-allergics	IgG4	403.6	Allergens	0
Der p 13	E	Non-allergics	BAT		Allergens
Der p 13	F	Non-allergics	IgE	281.15	Allergens	0
Der p 13	F	Non-allergics	IgG4	403.6	Allergens	0
Der p 13	F	Non-allergics	BAT		Allergens
Der p 13	G	Non-allergics	IgE	281.15	Allergens	0
Der p 13	G	Non-allergics	IgG4	403.6	Allergens	0
Der p 13	G	Non-allergics	BAT		Allergens
Der p 13	H	Non-allergics	IgE	281.15	Allergens	0
Der p 13	H	Non-allergics	IgG4	403.6	Allergens	0
Der p 13	H	Non-allergics	BAT		Allergens
Der p 13	I	Non-allergics	IgE	281.15	Allergens	0
Der p 13	I	Non-allergics	IgG4	403.6	Allergens	0
Der p 13	I	Non-allergics	BAT		Allergens
Der p 13	J	Non-allergics	IgE	281.15	Allergens	0
Der p 13	J	Non-allergics	IgG4	403.6	Allergens	0
Der p 13	J	Non-allergics	BAT		Allergens
Der p 13	K	Non-allergics	IgE	281.15	Allergens	0
Der p 13	K	Non-allergics	IgG4	403.6	Allergens	0
Der p 13	K	Non-allergics	BAT		Allergens
Der p 13	L	Non-allergics	IgE	281.15	Allergens	0
Der p 13	L	Non-allergics	IgG4	403.6	Allergens	0
Der p 13	L	Non-allergics	BAT		Allergens
Der p 13	M	Non-allergics	IgE	281.15	Allergens	0
Der p 13	M	Non-allergics	IgG4	403.6	Allergens	0
Der p 13	M	Non-allergics	BAT		Allergens
Der p 13	N	Non-allergics	IgE	281.15	Allergens	0
Der p 13	N	Non-allergics	IgG4	403.6	Allergens	0
Der p 13	N	Non-allergics	BAT		Allergens
Der p 13	O	Non-allergics	IgE	281.15	Allergens	0
Der p 13	O	Non-allergics	IgG4	403.6	Allergens	0
Der p 13	O	Non-allergics	BAT		Allergens
Der p 15	A	Allergics	IgE	281.15	Allergens	0
Der p 15	A	Allergics	IgG4	403.6	Allergens	0
Der p 15	A	Allergics	BAT	0.89	Allergens	0.00898083
Der p 15	B	Allergics	IgE	281.15	Allergens	0
Der p 15	B	Allergics	IgG4	403.6	Allergens	0
Der p 15	B	Allergics	BAT	0.21	Allergens	0.00211907
Der p 15	C	Allergics	IgE	281.15	Allergens	0
Der p 15	C	Allergics	IgG4	403.6	Allergens	0
Der p 15	C	Allergics	BAT	0.4	Allergens	0.00403633
Der p 15	D	Allergics	IgE	12228.2	Allergens	0.6191
Der p 15	D	Allergics	IgG4	403.6	Allergens	0
Der p 15	D	Allergics	BAT	4.8	Allergens	0.0484359
Der p 15	E	Allergics	IgE	281.15	Allergens	0
Der p 15	E	Allergics	IgG4	403.6	Allergens	0
Der p 15	E	Allergics	BAT	0.12	Allergens	0.0012109
Der p 15	F	Allergics	IgE	281.15	Allergens	0
Der p 15	F	Allergics	IgG4	403.6	Allergens	0
Der p 15	F	Allergics	BAT	0.25	Allergens	0.0025227
Der p 15	G	Allergics	IgE	281.15	Allergens	0
Der p 15	G	Allergics	IgG4	403.6	Allergens	0
Der p 15	G	Allergics	BAT	0.33	Allergens	0.00332997
Der p 15	A	Non-allergics	IgE	281.15	Allergens	0
Der p 15	A	Non-allergics	IgG4	403.6	Allergens	0
Der p 15	A	Non-allergics	BAT		Allergens
Der p 15	B	Non-allergics	IgE	281.15	Allergens	0
Der p 15	B	Non-allergics	IgG4	403.6	Allergens	0
Der p 15	B	Non-allergics	BAT		Allergens
Der p 15	H	Allergics	IgE	281.15	Allergens	0
Der p 15	H	Allergics	IgG4	403.6	Allergens	0
Der p 15	H	Allergics	BAT	0.53	Allergens	0.00534813
Der p 15	I	Allergics	IgE	281.15	Allergens	0
Der p 15	I	Allergics	IgG4	403.6	Allergens	0
Der p 15	I	Allergics	BAT	0.14	Allergens	0.00141271
Der p 15	J	Allergics	IgE	281.15	Allergens	0
Der p 15	J	Allergics	IgG4	403.6	Allergens	0
Der p 15	J	Allergics	BAT	3.1	Allergens	0.0312815
Der p 15	K	Allergics	IgE	281.15	Allergens	0
Der p 15	K	Allergics	IgG4	403.6	Allergens	0
Der p 15	K	Allergics	BAT	0.43	Allergens	0.00433905
Der p 15	L	Allergics	IgE	281.15	Allergens	0
Der p 15	L	Allergics	IgG4	403.6	Allergens	0
Der p 15	L	Allergics	BAT	0.26	Allergens	0.00262361
Der p 15	M	Allergics	IgE	281.15	Allergens	0
Der p 15	M	Allergics	IgG4	403.6	Allergens	0
Der p 15	M	Allergics	BAT	0.93	Allergens	0.00938446
Der p 15	N	Allergics	IgE	281.15	Allergens	0
Der p 15	N	Allergics	IgG4	403.6	Allergens	0
Der p 15	N	Allergics	BAT	0.099	Allergens	0.000998991
Der p 15	O	Allergics	IgE	281.15	Allergens	0
Der p 15	O	Allergics	IgG4	403.6	Allergens	0
Der p 15	O	Allergics	BAT	0.69	Allergens	0.00696266
Der p 15	C	Non-allergics	IgE	281.15	Allergens	0
Der p 15	C	Non-allergics	IgG4	403.6	Allergens	0
Der p 15	C	Non-allergics	BAT		Allergens
Der p 15	P	Allergics	IgE	281.15	Allergens	0
Der p 15	P	Allergics	IgG4	403.6	Allergens	0
Der p 15	P	Allergics	BAT	0.38	Allergens	0.00383451
Der p 15	Q	Allergics	IgE	281.15	Allergens	0
Der p 15	Q	Allergics	IgG4	403.6	Allergens	0
Der p 15	Q	Allergics	BAT	1.06	Allergens	0.0106963
Der p 15	R	Allergics	IgE	281.15	Allergens	0
Der p 15	R	Allergics	IgG4	403.6	Allergens	0
Der p 15	R	Allergics	BAT	0.24	Allergens	0.0024218
Der p 15	S	Allergics	IgE	4105.26	Allergens	0.439985
Der p 15	S	Allergics	IgG4	403.6	Allergens	0
Der p 15	S	Allergics	BAT	38.2	Allergens	0.385469
Der p 15	T	Allergics	IgE	281.15	Allergens	0
Der p 15	T	Allergics	IgG4	403.6	Allergens	0
Der p 15	T	Allergics	BAT	0.17	Allergens	0.00171544
Der p 15	U	Allergics	IgE	281.15	Allergens	0
Der p 15	U	Allergics	IgG4	403.6	Allergens	0
Der p 15	U	Allergics	BAT	0.52	Allergens	0.00524723
Der p 15	D	Non-allergics	IgE	281.15	Allergens	0
Der p 15	D	Non-allergics	IgG4	403.6	Allergens	0
Der p 15	D	Non-allergics	BAT		Allergens
Der p 15	Q	Non-allergics	IgE	281.15	Allergens	0
Der p 15	Q	Non-allergics	IgG4	403.6	Allergens	0
Der p 15	Q	Non-allergics	BAT		Allergens
Der p 15	E	Non-allergics	IgE	281.15	Allergens	0
Der p 15	E	Non-allergics	IgG4	403.6	Allergens	0
Der p 15	E	Non-allergics	BAT		Allergens
Der p 15	F	Non-allergics	IgE	281.15	Allergens	0
Der p 15	F	Non-allergics	IgG4	403.6	Allergens	0
Der p 15	F	Non-allergics	BAT		Allergens
Der p 15	G	Non-allergics	IgE	281.15	Allergens	0
Der p 15	G	Non-allergics	IgG4	403.6	Allergens	0
Der p 15	G	Non-allergics	BAT		Allergens
Der p 15	H	Non-allergics	IgE	281.15	Allergens	0
Der p 15	H	Non-allergics	IgG4	403.6	Allergens	0
Der p 15	H	Non-allergics	BAT		Allergens
Der p 15	I	Non-allergics	IgE	281.15	Allergens	0
Der p 15	I	Non-allergics	IgG4	403.6	Allergens	0
Der p 15	I	Non-allergics	BAT		Allergens
Der p 15	J	Non-allergics	IgE	281.15	Allergens	0
Der p 15	J	Non-allergics	IgG4	403.6	Allergens	0
Der p 15	J	Non-allergics	BAT		Allergens
Der p 15	K	Non-allergics	IgE	281.15	Allergens	0
Der p 15	K	Non-allergics	IgG4	403.6	Allergens	0
Der p 15	K	Non-allergics	BAT		Allergens
Der p 15	L	Non-allergics	IgE	281.15	Allergens	0
Der p 15	L	Non-allergics	IgG4	403.6	Allergens	0
Der p 15	L	Non-allergics	BAT		Allergens
Der p 15	M	Non-allergics	IgE	281.15	Allergens	0
Der p 15	M	Non-allergics	IgG4	403.6	Allergens	0
Der p 15	M	Non-allergics	BAT		Allergens
Der p 15	N	Non-allergics	IgE	281.15	Allergens	0
Der p 15	N	Non-allergics	IgG4	403.6	Allergens	0
Der p 15	N	Non-allergics	BAT		Allergens
Der p 15	O	Non-allergics	IgE	281.15	Allergens	0
Der p 15	O	Non-allergics	IgG4	403.6	Allergens	0
Der p 15	O	Non-allergics	BAT		Allergens
Der f 20	A	Allergics	IgE	281.15	Allergens	0
Der f 20	A	Allergics	IgG4	403.6	Allergens	0
Der f 20	A	Allergics	BAT	0.55	Allergens	0.00554995
Der f 20	B	Allergics	IgE	281.15	Allergens	0
Der f 20	B	Allergics	IgG4	403.6	Allergens	0
Der f 20	B	Allergics	BAT	0.13	Allergens	0.00131181
Der f 20	C	Allergics	IgE	281.15	Allergens	0
Der f 20	C	Allergics	IgG4	403.6	Allergens	0
Der f 20	C	Allergics	BAT	0.24	Allergens	0.0024218
Der f 20	D	Allergics	IgE	281.15	Allergens	0
Der f 20	D	Allergics	IgG4	403.6	Allergens	0
Der f 20	D	Allergics	BAT	0.16	Allergens	0.00161453
Der f 20	E	Allergics	IgE	281.15	Allergens	0
Der f 20	E	Allergics	IgG4	403.6	Allergens	0
Der f 20	E	Allergics	BAT	0.17	Allergens	0.00171544
Der f 20	F	Allergics	IgE	281.15	Allergens	0
Der f 20	F	Allergics	IgG4	403.6	Allergens	0
Der f 20	F	Allergics	BAT	0	Allergens	0
Der f 20	G	Allergics	IgE	281.15	Allergens	0
Der f 20	G	Allergics	IgG4	403.6	Allergens	0
Der f 20	G	Allergics	BAT	0	Allergens	0
Der f 20	A	Non-allergics	IgE	281.15	Allergens	0
Der f 20	A	Non-allergics	IgG4	403.6	Allergens	0
Der f 20	A	Non-allergics	BAT		Allergens
Der f 20	B	Non-allergics	IgE	281.15	Allergens	0
Der f 20	B	Non-allergics	IgG4	403.6	Allergens	0
Der f 20	B	Non-allergics	BAT		Allergens
Der f 20	H	Allergics	IgE	281.15	Allergens	0
Der f 20	H	Allergics	IgG4	403.6	Allergens	0
Der f 20	H	Allergics	BAT	24.2	Allergens	0.244198
Der f 20	I	Allergics	IgE	281.15	Allergens	0
Der f 20	I	Allergics	IgG4	403.6	Allergens	0
Der f 20	I	Allergics	BAT	0	Allergens	0
Der f 20	J	Allergics	IgE	281.15	Allergens	0
Der f 20	J	Allergics	IgG4	403.6	Allergens	0
Der f 20	J	Allergics	BAT	4.55	Allergens	0.0459132
Der f 20	K	Allergics	IgE	281.15	Allergens	0
Der f 20	K	Allergics	IgG4	403.6	Allergens	0
Der f 20	K	Allergics	BAT	0.35	Allergens	0.00353179
Der f 20	L	Allergics	IgE	281.15	Allergens	0
Der f 20	L	Allergics	IgG4	403.6	Allergens	0
Der f 20	L	Allergics	BAT	0.09	Allergens	0.000908174
Der f 20	M	Allergics	IgE	281.15	Allergens	0
Der f 20	M	Allergics	IgG4	403.6	Allergens	0
Der f 20	M	Allergics	BAT	0.54	Allergens	0.00544904
Der f 20	N	Allergics	IgE	281.15	Allergens	0
Der f 20	N	Allergics	IgG4	403.6	Allergens	0
Der f 20	N	Allergics	BAT	0	Allergens	0
Der f 20	O	Allergics	IgE	281.15	Allergens	0
Der f 20	O	Allergics	IgG4	403.6	Allergens	0
Der f 20	O	Allergics	BAT	0.27	Allergens	0.00272452
Der f 20	C	Non-allergics	IgE	281.15	Allergens	0
Der f 20	C	Non-allergics	IgG4	403.6	Allergens	0
Der f 20	C	Non-allergics	BAT		Allergens
Der f 20	P	Allergics	IgE	281.15	Allergens	0
Der f 20	P	Allergics	IgG4	403.6	Allergens	0
Der f 20	P	Allergics	BAT	0.91	Allergens	0.00918264
Der f 20	Q	Allergics	IgE	281.15	Allergens	0
Der f 20	Q	Allergics	IgG4	403.6	Allergens	0
Der f 20	Q	Allergics	BAT	0.27	Allergens	0.00272452
Der f 20	R	Allergics	IgE	281.15	Allergens	0
Der f 20	R	Allergics	IgG4	403.6	Allergens	0
Der f 20	R	Allergics	BAT	0.27	Allergens	0.00272452
Der f 20	S	Allergics	IgE	281.15	Allergens	0
Der f 20	S	Allergics	IgG4	403.6	Allergens	0
Der f 20	S	Allergics	BAT	0.23	Allergens	0.00232089
Der f 20	T	Allergics	IgE	281.15	Allergens	0
Der f 20	T	Allergics	IgG4	403.6	Allergens	0
Der f 20	T	Allergics	BAT	0.26	Allergens	0.00262361
Der f 20	U	Allergics	IgE	281.15	Allergens	0
Der f 20	U	Allergics	IgG4	403.6	Allergens	0
Der f 20	U	Allergics	BAT	0.61	Allergens	0.0061554
Der f 20	D	Non-allergics	IgE	281.15	Allergens	0
Der f 20	D	Non-allergics	IgG4	403.6	Allergens	0
Der f 20	D	Non-allergics	BAT		Allergens
Der f 20	Q	Non-allergics	IgE	281.15	Allergens	0
Der f 20	Q	Non-allergics	IgG4	403.6	Allergens	0
Der f 20	Q	Non-allergics	BAT		Allergens
Der f 20	E	Non-allergics	IgE	281.15	Allergens	0
Der f 20	E	Non-allergics	IgG4	403.6	Allergens	0
Der f 20	E	Non-allergics	BAT		Allergens
Der f 20	F	Non-allergics	IgE	281.15	Allergens	0
Der f 20	F	Non-allergics	IgG4	403.6	Allergens	0
Der f 20	F	Non-allergics	BAT		Allergens
Der f 20	G	Non-allergics	IgE	281.15	Allergens	0
Der f 20	G	Non-allergics	IgG4	403.6	Allergens	0
Der f 20	G	Non-allergics	BAT		Allergens
Der f 20	H	Non-allergics	IgE	281.15	Allergens	0
Der f 20	H	Non-allergics	IgG4	403.6	Allergens	0
Der f 20	H	Non-allergics	BAT		Allergens
Der f 20	I	Non-allergics	IgE	281.15	Allergens	0
Der f 20	I	Non-allergics	IgG4	403.6	Allergens	0
Der f 20	I	Non-allergics	BAT		Allergens
Der f 20	J	Non-allergics	IgE	281.15	Allergens	0
Der f 20	J	Non-allergics	IgG4	403.6	Allergens	0
Der f 20	J	Non-allergics	BAT		Allergens
Der f 20	K	Non-allergics	IgE	281.15	Allergens	0
Der f 20	K	Non-allergics	IgG4	403.6	Allergens	0
Der f 20	K	Non-allergics	BAT		Allergens
Der f 20	L	Non-allergics	IgE	281.15	Allergens	0
Der f 20	L	Non-allergics	IgG4	403.6	Allergens	0
Der f 20	L	Non-allergics	BAT		Allergens
Der f 20	M	Non-allergics	IgE	281.15	Allergens	0
Der f 20	M	Non-allergics	IgG4	403.6	Allergens	0
Der f 20	M	Non-allergics	BAT		Allergens
Der f 20	N	Non-allergics	IgE	281.15	Allergens	0
Der f 20	N	Non-allergics	IgG4	403.6	Allergens	0
Der f 20	N	Non-allergics	BAT		Allergens
Der f 20	O	Non-allergics	IgE	281.15	Allergens	0
Der f 20	O	Non-allergics	IgG4	403.6	Allergens	0
Der f 20	O	Non-allergics	BAT		Allergens
Der f 21	A	Allergics	IgE	13105.8	Allergens	0.630474
Der f 21	A	Allergics	IgG4	1661.79	Allergens	0.254567
Der f 21	A	Allergics	BAT	74.9	Allergens	0.755802
Der f 21	B	Allergics	IgE	281.15	Allergens	0
Der f 21	B	Allergics	IgG4	403.6	Allergens	0
Der f 21	B	Allergics	BAT	0.41	Allergens	0.00413724
Der f 21	C	Allergics	IgE	1353.73	Allergens	0.257927
Der f 21	C	Allergics	IgG4	403.6	Allergens	0
Der f 21	C	Allergics	BAT	0.69	Allergens	0.00696266
Der f 21	D	Allergics	IgE	281.15	Allergens	0
Der f 21	D	Allergics	IgG4	403.6	Allergens	0
Der f 21	D	Allergics	BAT	0.28	Allergens	0.00282543
Der f 21	E	Allergics	IgE	281.15	Allergens	0
Der f 21	E	Allergics	IgG4	403.6	Allergens	0
Der f 21	E	Allergics	BAT	0.41	Allergens	0.00413724
Der f 21	F	Allergics	IgE	281.15	Allergens	0
Der f 21	F	Allergics	IgG4	403.6	Allergens	0
Der f 21	F	Allergics	BAT	0.058	Allergens	0.000585267
Der f 21	G	Allergics	IgE	281.15	Allergens	0
Der f 21	G	Allergics	IgG4	403.6	Allergens	0
Der f 21	G	Allergics	BAT	0.21	Allergens	0.00211907
Der f 21	A	Non-allergics	IgE	281.15	Allergens	0
Der f 21	A	Non-allergics	IgG4	403.6	Allergens	0
Der f 21	A	Non-allergics	BAT		Allergens
Der f 21	B	Non-allergics	IgE	281.15	Allergens	0
Der f 21	B	Non-allergics	IgG4	403.6	Allergens	0
Der f 21	B	Non-allergics	BAT		Allergens
Der f 21	H	Allergics	IgE	281.15	Allergens	0
Der f 21	H	Allergics	IgG4	403.6	Allergens	0
Der f 21	H	Allergics	BAT	0.52	Allergens	0.00524723
Der f 21	I	Allergics	IgE	281.15	Allergens	0
Der f 21	I	Allergics	IgG4	403.6	Allergens	0
Der f 21	I	Allergics	BAT	0	Allergens	0
Der f 21	J	Allergics	IgE	281.15	Allergens	0
Der f 21	J	Allergics	IgG4	403.6	Allergens	0
Der f 21	J	Allergics	BAT	5.09	Allergens	0.0513623
Der f 21	K	Allergics	IgE	281.15	Allergens	0
Der f 21	K	Allergics	IgG4	403.6	Allergens	0
Der f 21	K	Allergics	BAT	0.85	Allergens	0.00857719
Der f 21	L	Allergics	IgE	281.15	Allergens	0
Der f 21	L	Allergics	IgG4	403.6	Allergens	0
Der f 21	L	Allergics	BAT	0.38	Allergens	0.00383451
Der f 21	M	Allergics	IgE	281.15	Allergens	0
Der f 21	M	Allergics	IgG4	403.6	Allergens	0
Der f 21	M	Allergics	BAT	1.45	Allergens	0.0146317
Der f 21	N	Allergics	IgE	281.15	Allergens	0
Der f 21	N	Allergics	IgG4	403.6	Allergens	0
Der f 21	N	Allergics	BAT	0.31	Allergens	0.00312815
Der f 21	O	Allergics	IgE	281.15	Allergens	0
Der f 21	O	Allergics	IgG4	403.6	Allergens	0
Der f 21	O	Allergics	BAT	0.46	Allergens	0.00464178
Der f 21	C	Non-allergics	IgE	281.15	Allergens	0
Der f 21	C	Non-allergics	IgG4	403.6	Allergens	0
Der f 21	C	Non-allergics	BAT		Allergens
Der f 21	P	Allergics	IgE	281.15	Allergens	0
Der f 21	P	Allergics	IgG4	403.6	Allergens	0
Der f 21	P	Allergics	BAT	0.87	Allergens	0.00877901
Der f 21	Q	Allergics	IgE	281.15	Allergens	0
Der f 21	Q	Allergics	IgG4	403.6	Allergens	0
Der f 21	Q	Allergics	BAT	0.79	Allergens	0.00797175
Der f 21	R	Allergics	IgE	281.15	Allergens	0
Der f 21	R	Allergics	IgG4	403.6	Allergens	0
Der f 21	R	Allergics	BAT	0.18	Allergens	0.00181635
Der f 21	S	Allergics	IgE	281.15	Allergens	0
Der f 21	S	Allergics	IgG4	403.6	Allergens	0
Der f 21	S	Allergics	BAT	0.56	Allergens	0.00565086
Der f 21	T	Allergics	IgE	9224.15	Allergens	0.572836
Der f 21	T	Allergics	IgG4	1439.03	Allergens	0.228678
Der f 21	T	Allergics	BAT	6.19	Allergens	0.0624622
Der f 21	U	Allergics	IgE	281.15	Allergens	0
Der f 21	U	Allergics	IgG4	403.6	Allergens	0
Der f 21	U	Allergics	BAT	0.48	Allergens	0.00484359
Der f 21	D	Non-allergics	IgE	281.15	Allergens	0
Der f 21	D	Non-allergics	IgG4	403.6	Allergens	0
Der f 21	D	Non-allergics	BAT		Allergens
Der f 21	Q	Non-allergics	IgE	281.15	Allergens	0
Der f 21	Q	Non-allergics	IgG4	403.6	Allergens	0
Der f 21	Q	Non-allergics	BAT		Allergens
Der f 21	E	Non-allergics	IgE	281.15	Allergens	0
Der f 21	E	Non-allergics	IgG4	403.6	Allergens	0
Der f 21	E	Non-allergics	BAT		Allergens
Der f 21	F	Non-allergics	IgE	15270.3	Allergens	0.655559
Der f 21	F	Non-allergics	IgG4	3940.65	Allergens	0.409881
Der f 21	F	Non-allergics	BAT		Allergens
Der f 21	G	Non-allergics	IgE	281.15	Allergens	0
Der f 21	G	Non-allergics	IgG4	403.6	Allergens	0
Der f 21	G	Non-allergics	BAT		Allergens
Der f 21	H	Non-allergics	IgE	281.15	Allergens	0
Der f 21	H	Non-allergics	IgG4	403.6	Allergens	0
Der f 21	H	Non-allergics	BAT		Allergens
Der f 21	I	Non-allergics	IgE	281.15	Allergens	0
Der f 21	I	Non-allergics	IgG4	403.6	Allergens	0
Der f 21	I	Non-allergics	BAT		Allergens
Der f 21	J	Non-allergics	IgE	281.15	Allergens	0
Der f 21	J	Non-allergics	IgG4	403.6	Allergens	0
Der f 21	J	Non-allergics	BAT		Allergens
Der f 21	K	Non-allergics	IgE	281.15	Allergens	0
Der f 21	K	Non-allergics	IgG4	403.6	Allergens	0
Der f 21	K	Non-allergics	BAT		Allergens
Der f 21	L	Non-allergics	IgE	281.15	Allergens	0
Der f 21	L	Non-allergics	IgG4	403.6	Allergens	0
Der f 21	L	Non-allergics	BAT		Allergens
Der f 21	M	Non-allergics	IgE	281.15	Allergens	0
Der f 21	M	Non-allergics	IgG4	403.6	Allergens	0
Der f 21	M	Non-allergics	BAT		Allergens
Der f 21	N	Non-allergics	IgE	281.15	Allergens	0
Der f 21	N	Non-allergics	IgG4	403.6	Allergens	0
Der f 21	N	Non-allergics	BAT		Allergens
Der f 21	O	Non-allergics	IgE	281.15	Allergens	0
Der f 21	O	Non-allergics	IgG4	403.6	Allergens	0
Der f 21	O	Non-allergics	BAT		Allergens
Der f 22	A	Allergics	IgE	281.15	Allergens	0
Der f 22	A	Allergics	IgG4	403.6	Allergens	0
Der f 22	A	Allergics	BAT		Allergens
Der f 22	B	Allergics	IgE	281.15	Allergens	0
Der f 22	B	Allergics	IgG4	403.6	Allergens	0
Der f 22	B	Allergics	BAT		Allergens
Der f 22	C	Allergics	IgE	281.15	Allergens	0
Der f 22	C	Allergics	IgG4	403.6	Allergens	0
Der f 22	C	Allergics	BAT		Allergens
Der f 22	D	Allergics	IgE	281.15	Allergens	0
Der f 22	D	Allergics	IgG4	403.6	Allergens	0
Der f 22	D	Allergics	BAT		Allergens
Der f 22	E	Allergics	IgE	1802.47	Allergens	0.304909
Der f 22	E	Allergics	IgG4	403.6	Allergens	0
Der f 22	E	Allergics	BAT		Allergens
Der f 22	F	Allergics	IgE	281.15	Allergens	0
Der f 22	F	Allergics	IgG4	403.6	Allergens	0
Der f 22	F	Allergics	BAT		Allergens
Der f 22	G	Allergics	IgE	281.15	Allergens	0
Der f 22	G	Allergics	IgG4	403.6	Allergens	0
Der f 22	G	Allergics	BAT		Allergens
Der f 22	A	Non-allergics	IgE	281.15	Allergens	0
Der f 22	A	Non-allergics	IgG4	403.6	Allergens	0
Der f 22	A	Non-allergics	BAT		Allergens
Der f 22	B	Non-allergics	IgE	281.15	Allergens	0
Der f 22	B	Non-allergics	IgG4	403.6	Allergens	0
Der f 22	B	Non-allergics	BAT		Allergens
Der f 22	H	Allergics	IgE	281.15	Allergens	0
Der f 22	H	Allergics	IgG4	403.6	Allergens	0
Der f 22	H	Allergics	BAT		Allergens
Der f 22	I	Allergics	IgE	281.15	Allergens	0
Der f 22	I	Allergics	IgG4	403.6	Allergens	0
Der f 22	I	Allergics	BAT		Allergens
Der f 22	J	Allergics	IgE	281.15	Allergens	0
Der f 22	J	Allergics	IgG4	403.6	Allergens	0
Der f 22	J	Allergics	BAT		Allergens
Der f 22	K	Allergics	IgE	281.15	Allergens	0
Der f 22	K	Allergics	IgG4	403.6	Allergens	0
Der f 22	K	Allergics	BAT		Allergens
Der f 22	L	Allergics	IgE	2957.87	Allergens	0.386192
Der f 22	L	Allergics	IgG4	403.6	Allergens	0
Der f 22	L	Allergics	BAT		Allergens
Der f 22	M	Allergics	IgE	281.15	Allergens	0
Der f 22	M	Allergics	IgG4	403.6	Allergens	0
Der f 22	M	Allergics	BAT		Allergens
Der f 22	N	Allergics	IgE	281.15	Allergens	0
Der f 22	N	Allergics	IgG4	403.6	Allergens	0
Der f 22	N	Allergics	BAT		Allergens
Der f 22	O	Allergics	IgE	281.15	Allergens	0
Der f 22	O	Allergics	IgG4	403.6	Allergens	0
Der f 22	O	Allergics	BAT		Allergens
Der f 22	C	Non-allergics	IgE	281.15	Allergens	0
Der f 22	C	Non-allergics	IgG4	403.6	Allergens	0
Der f 22	C	Non-allergics	BAT		Allergens
Der f 22	P	Allergics	IgE	281.15	Allergens	0
Der f 22	P	Allergics	IgG4	403.6	Allergens	0
Der f 22	P	Allergics	BAT		Allergens
Der f 22	Q	Allergics	IgE	281.15	Allergens	0
Der f 22	Q	Allergics	IgG4	403.6	Allergens	0
Der f 22	Q	Allergics	BAT		Allergens
Der f 22	R	Allergics	IgE	281.15	Allergens	0
Der f 22	R	Allergics	IgG4	403.6	Allergens	0
Der f 22	R	Allergics	BAT		Allergens
Der f 22	S	Allergics	IgE	281.15	Allergens	0
Der f 22	S	Allergics	IgG4	403.6	Allergens	0
Der f 22	S	Allergics	BAT		Allergens
Der f 22	T	Allergics	IgE	281.15	Allergens	0
Der f 22	T	Allergics	IgG4	403.6	Allergens	0
Der f 22	T	Allergics	BAT		Allergens
Der f 22	U	Allergics	IgE	281.15	Allergens	0
Der f 22	U	Allergics	IgG4	403.6	Allergens	0
Der f 22	U	Allergics	BAT		Allergens
Der f 22	D	Non-allergics	IgE	281.15	Allergens	0
Der f 22	D	Non-allergics	IgG4	403.6	Allergens	0
Der f 22	D	Non-allergics	BAT		Allergens
Der f 22	Q	Non-allergics	IgE	281.15	Allergens	0
Der f 22	Q	Non-allergics	IgG4	403.6	Allergens	0
Der f 22	Q	Non-allergics	BAT		Allergens
Der f 22	E	Non-allergics	IgE	281.15	Allergens	0
Der f 22	E	Non-allergics	IgG4	403.6	Allergens	0
Der f 22	E	Non-allergics	BAT		Allergens
Der f 22	F	Non-allergics	IgE	281.15	Allergens	0
Der f 22	F	Non-allergics	IgG4	403.6	Allergens	0
Der f 22	F	Non-allergics	BAT		Allergens
Der f 22	G	Non-allergics	IgE	281.15	Allergens	0
Der f 22	G	Non-allergics	IgG4	403.6	Allergens	0
Der f 22	G	Non-allergics	BAT		Allergens
Der f 22	H	Non-allergics	IgE	281.15	Allergens	0
Der f 22	H	Non-allergics	IgG4	403.6	Allergens	0
Der f 22	H	Non-allergics	BAT		Allergens
Der f 22	I	Non-allergics	IgE	281.15	Allergens	0
Der f 22	I	Non-allergics	IgG4	403.6	Allergens	0
Der f 22	I	Non-allergics	BAT		Allergens
Der f 22	J	Non-allergics	IgE	281.15	Allergens	0
Der f 22	J	Non-allergics	IgG4	403.6	Allergens	0
Der f 22	J	Non-allergics	BAT		Allergens
Der f 22	K	Non-allergics	IgE	281.15	Allergens	0
Der f 22	K	Non-allergics	IgG4	403.6	Allergens	0
Der f 22	K	Non-allergics	BAT		Allergens
Der f 22	L	Non-allergics	IgE	281.15	Allergens	0
Der f 22	L	Non-allergics	IgG4	403.6	Allergens	0
Der f 22	L	Non-allergics	BAT		Allergens
Der f 22	M	Non-allergics	IgE	281.15	Allergens	0
Der f 22	M	Non-allergics	IgG4	403.6	Allergens	0
Der f 22	M	Non-allergics	BAT		Allergens
Der f 22	N	Non-allergics	IgE	281.15	Allergens	0
Der f 22	N	Non-allergics	IgG4	403.6	Allergens	0
Der f 22	N	Non-allergics	BAT		Allergens
Der f 22	O	Non-allergics	IgE	281.15	Allergens	0
Der f 22	O	Non-allergics	IgG4	403.6	Allergens	0
Der f 22	O	Non-allergics	BAT		Allergens
Der p 23	A	Allergics	IgE	4473.44	Allergens	0.454079
Der p 23	A	Allergics	IgG4	403.6	Allergens	0
Der p 23	A	Allergics	BAT	50.1	Allergens	0.50555
Der p 23	B	Allergics	IgE	3213.73	Allergens	0.399806
Der p 23	B	Allergics	IgG4	403.6	Allergens	0
Der p 23	B	Allergics	BAT	63	Allergens	0.635721
Der p 23	C	Allergics	IgE	8585.1	Allergens	0.561054
Der p 23	C	Allergics	IgG4	403.6	Allergens	0
Der p 23	C	Allergics	BAT	86.9	Allergens	0.876892
Der p 23	D	Allergics	IgE	9084.51	Allergens	0.570333
Der p 23	D	Allergics	IgG4	403.6	Allergens	0
Der p 23	D	Allergics	BAT	31.6	Allergens	0.31887
Der p 23	E	Allergics	IgE	5485.03	Allergens	0.487534
Der p 23	E	Allergics	IgG4	403.6	Allergens	0
Der p 23	E	Allergics	BAT	54.4	Allergens	0.54894
Der p 23	F	Allergics	IgE	281.15	Allergens	0
Der p 23	F	Allergics	IgG4	403.6	Allergens	0
Der p 23	F	Allergics	BAT	0.27	Allergens	0.00272452
Der p 23	G	Allergics	IgE	281.15	Allergens	0
Der p 23	G	Allergics	IgG4	403.6	Allergens	0
Der p 23	G	Allergics	BAT	0.59	Allergens	0.00595358
Der p 23	A	Non-allergics	IgE	281.15	Allergens	0
Der p 23	A	Non-allergics	IgG4	403.6	Allergens	0
Der p 23	A	Non-allergics	BAT		Allergens
Der p 23	B	Non-allergics	IgE	281.15	Allergens	0
Der p 23	B	Non-allergics	IgG4	403.6	Allergens	0
Der p 23	B	Non-allergics	BAT		Allergens
Der p 23	H	Allergics	IgE	1956.99	Allergens	0.318407
Der p 23	H	Allergics	IgG4	403.6	Allergens	0
Der p 23	H	Allergics	BAT	2.65	Allergens	0.0267407
Der p 23	I	Allergics	IgE	281.15	Allergens	0
Der p 23	I	Allergics	IgG4	403.6	Allergens	0
Der p 23	I	Allergics	BAT	7.22	Allergens	0.0728557
Der p 23	J	Allergics	IgE	281.15	Allergens	0
Der p 23	J	Allergics	IgG4	403.6	Allergens	0
Der p 23	J	Allergics	BAT	3.96	Allergens	0.0399596
Der p 23	K	Allergics	IgE	14751.9	Allergens	0.649891
Der p 23	K	Allergics	IgG4	403.6	Allergens	0
Der p 23	K	Allergics	BAT	62.8	Allergens	0.633703
Der p 23	L	Allergics	IgE	41170.6	Allergens	0.818319
Der p 23	L	Allergics	IgG4	403.6	Allergens	0
Der p 23	L	Allergics	BAT	96.2	Allergens	0.970737
Der p 23	M	Allergics	IgE	281.15	Allergens	0
Der p 23	M	Allergics	IgG4	403.6	Allergens	0
Der p 23	M	Allergics	BAT	0.68	Allergens	0.00686176
Der p 23	N	Allergics	IgE	4857.13	Allergens	0.467583
Der p 23	N	Allergics	IgG4	403.6	Allergens	0
Der p 23	N	Allergics	BAT	81.9	Allergens	0.826438
Der p 23	O	Allergics	IgE	6634.25	Allergens	0.518751
Der p 23	O	Allergics	IgG4	403.6	Allergens	0
Der p 23	O	Allergics	BAT	78.5	Allergens	0.792129
Der p 23	C	Non-allergics	IgE	281.15	Allergens	0
Der p 23	C	Non-allergics	IgG4	403.6	Allergens	0
Der p 23	C	Non-allergics	BAT		Allergens
Der p 23	P	Allergics	IgE	3393.4	Allergens	0.408733
Der p 23	P	Allergics	IgG4	403.6	Allergens	0
Der p 23	P	Allergics	BAT	67.6	Allergens	0.682139
Der p 23	Q	Allergics	IgE	5328.1	Allergens	0.482771
Der p 23	Q	Allergics	IgG4	403.6	Allergens	0
Der p 23	Q	Allergics	BAT	86.5	Allergens	0.872856
Der p 23	R	Allergics	IgE	281.15	Allergens	0
Der p 23	R	Allergics	IgG4	403.6	Allergens	0
Der p 23	R	Allergics	BAT	0.44	Allergens	0.00443996
Der p 23	S	Allergics	IgE	11658.2	Allergens	0.611266
Der p 23	S	Allergics	IgG4	403.6	Allergens	0
Der p 23	S	Allergics	BAT	96.4	Allergens	0.972755
Der p 23	T	Allergics	IgE	281.15	Allergens	0
Der p 23	T	Allergics	IgG4	403.6	Allergens	0
Der p 23	T	Allergics	BAT	0.43	Allergens	0.00433905
Der p 23	U	Allergics	IgE	26127.2	Allergens	0.743693
Der p 23	U	Allergics	IgG4	403.6	Allergens	0
Der p 23	U	Allergics	BAT	61.1	Allergens	0.616549
Der p 23	D	Non-allergics	IgE	281.15	Allergens	0
Der p 23	D	Non-allergics	IgG4	403.6	Allergens	0
Der p 23	D	Non-allergics	BAT		Allergens
Der p 23	Q	Non-allergics	IgE	281.15	Allergens	0
Der p 23	Q	Non-allergics	IgG4	403.6	Allergens	0
Der p 23	Q	Non-allergics	BAT		Allergens
Der p 23	E	Non-allergics	IgE	281.15	Allergens	0
Der p 23	E	Non-allergics	IgG4	403.6	Allergens	0
Der p 23	E	Non-allergics	BAT		Allergens
Der p 23	F	Non-allergics	IgE	281.15	Allergens	0
Der p 23	F	Non-allergics	IgG4	403.6	Allergens	0
Der p 23	F	Non-allergics	BAT		Allergens
Der p 23	G	Non-allergics	IgE	281.15	Allergens	0
Der p 23	G	Non-allergics	IgG4	403.6	Allergens	0
Der p 23	G	Non-allergics	BAT		Allergens
Der p 23	H	Non-allergics	IgE	281.15	Allergens	0
Der p 23	H	Non-allergics	IgG4	403.6	Allergens	0
Der p 23	H	Non-allergics	BAT		Allergens
Der p 23	I	Non-allergics	IgE	281.15	Allergens	0
Der p 23	I	Non-allergics	IgG4	403.6	Allergens	0
Der p 23	I	Non-allergics	BAT		Allergens
Der p 23	J	Non-allergics	IgE	281.15	Allergens	0
Der p 23	J	Non-allergics	IgG4	403.6	Allergens	0
Der p 23	J	Non-allergics	BAT		Allergens
Der p 23	K	Non-allergics	IgE	281.15	Allergens	0
Der p 23	K	Non-allergics	IgG4	403.6	Allergens	0
Der p 23	K	Non-allergics	BAT		Allergens
Der p 23	L	Non-allergics	IgE	281.15	Allergens	0
Der p 23	L	Non-allergics	IgG4	403.6	Allergens	0
Der p 23	L	Non-allergics	BAT		Allergens
Der p 23	M	Non-allergics	IgE	281.15	Allergens	0
Der p 23	M	Non-allergics	IgG4	403.6	Allergens	0
Der p 23	M	Non-allergics	BAT		Allergens
Der p 23	N	Non-allergics	IgE	281.15	Allergens	0
Der p 23	N	Non-allergics	IgG4	403.6	Allergens	0
Der p 23	N	Non-allergics	BAT		Allergens
Der p 23	O	Non-allergics	IgE	281.15	Allergens	0
Der p 23	O	Non-allergics	IgG4	403.6	Allergens	0
Der p 23	O	Non-allergics	BAT		Allergens
Der f 25	A	Allergics	IgE	281.15	Allergens	0
Der f 25	A	Allergics	IgG4	403.6	Allergens	0
Der f 25	A	Allergics	BAT	0.57	Allergens	0.00575177
Der f 25	B	Allergics	IgE	281.15	Allergens	0
Der f 25	B	Allergics	IgG4	403.6	Allergens	0
Der f 25	B	Allergics	BAT	0.58	Allergens	0.00585267
Der f 25	C	Allergics	IgE	281.15	Allergens	0
Der f 25	C	Allergics	IgG4	403.6	Allergens	0
Der f 25	C	Allergics	BAT	0.61	Allergens	0.0061554
Der f 25	D	Allergics	IgE	281.15	Allergens	0
Der f 25	D	Allergics	IgG4	403.6	Allergens	0
Der f 25	D	Allergics	BAT	0	Allergens	0
Der f 25	E	Allergics	IgE	281.15	Allergens	0
Der f 25	E	Allergics	IgG4	403.6	Allergens	0
Der f 25	E	Allergics	BAT	0.27	Allergens	0.00272452
Der f 25	F	Allergics	IgE	281.15	Allergens	0
Der f 25	F	Allergics	IgG4	403.6	Allergens	0
Der f 25	F	Allergics	BAT	0.42	Allergens	0.00423814
Der f 25	G	Allergics	IgE	10860.7	Allergens	0.599638
Der f 25	G	Allergics	IgG4	403.6	Allergens	0
Der f 25	G	Allergics	BAT	80	Allergens	0.807265
Der f 25	A	Non-allergics	IgE	281.15	Allergens	0
Der f 25	A	Non-allergics	IgG4	403.6	Allergens	0
Der f 25	A	Non-allergics	BAT		Allergens
Der f 25	B	Non-allergics	IgE	281.15	Allergens	0
Der f 25	B	Non-allergics	IgG4	403.6	Allergens	0
Der f 25	B	Non-allergics	BAT		Allergens
Der f 25	H	Allergics	IgE	281.15	Allergens	0
Der f 25	H	Allergics	IgG4	403.6	Allergens	0
Der f 25	H	Allergics	BAT	0.15	Allergens	0.00151362
Der f 25	I	Allergics	IgE	281.15	Allergens	0
Der f 25	I	Allergics	IgG4	403.6	Allergens	0
Der f 25	I	Allergics	BAT	0.13	Allergens	0.00131181
Der f 25	J	Allergics	IgE	281.15	Allergens	0
Der f 25	J	Allergics	IgG4	403.6	Allergens	0
Der f 25	J	Allergics	BAT	3.43	Allergens	0.0346115
Der f 25	K	Allergics	IgE	281.15	Allergens	0
Der f 25	K	Allergics	IgG4	403.6	Allergens	0
Der f 25	K	Allergics	BAT	1.24	Allergens	0.0125126
Der f 25	L	Allergics	IgE	281.15	Allergens	0
Der f 25	L	Allergics	IgG4	403.6	Allergens	0
Der f 25	L	Allergics	BAT	0.26	Allergens	0.00262361
Der f 25	M	Allergics	IgE	281.15	Allergens	0
Der f 25	M	Allergics	IgG4	403.6	Allergens	0
Der f 25	M	Allergics	BAT	0.64	Allergens	0.00645812
Der f 25	N	Allergics	IgE	281.15	Allergens	0
Der f 25	N	Allergics	IgG4	403.6	Allergens	0
Der f 25	N	Allergics	BAT	0.23	Allergens	0.00232089
Der f 25	O	Allergics	IgE	281.15	Allergens	0
Der f 25	O	Allergics	IgG4	403.6	Allergens	0
Der f 25	O	Allergics	BAT	0.41	Allergens	0.00413724
Der f 25	C	Non-allergics	IgE	281.15	Allergens	0
Der f 25	C	Non-allergics	IgG4	403.6	Allergens	0
Der f 25	C	Non-allergics	BAT		Allergens
Der f 25	P	Allergics	IgE	281.15	Allergens	0
Der f 25	P	Allergics	IgG4	403.6	Allergens	0
Der f 25	P	Allergics	BAT	0.58	Allergens	0.00585267
Der f 25	Q	Allergics	IgE	281.15	Allergens	0
Der f 25	Q	Allergics	IgG4	403.6	Allergens	0
Der f 25	Q	Allergics	BAT	0.45	Allergens	0.00454087
Der f 25	R	Allergics	IgE	281.15	Allergens	0
Der f 25	R	Allergics	IgG4	403.6	Allergens	0
Der f 25	R	Allergics	BAT	0.34	Allergens	0.00343088
Der f 25	S	Allergics	IgE	281.15	Allergens	0
Der f 25	S	Allergics	IgG4	403.6	Allergens	0
Der f 25	S	Allergics	BAT	1.04	Allergens	0.0104945
Der f 25	T	Allergics	IgE	281.15	Allergens	0
Der f 25	T	Allergics	IgG4	403.6	Allergens	0
Der f 25	T	Allergics	BAT	0.58	Allergens	0.00585267
Der f 25	U	Allergics	IgE	281.15	Allergens	0
Der f 25	U	Allergics	IgG4	403.6	Allergens	0
Der f 25	U	Allergics	BAT	0.42	Allergens	0.00423814
Der f 25	D	Non-allergics	IgE	281.15	Allergens	0
Der f 25	D	Non-allergics	IgG4	403.6	Allergens	0
Der f 25	D	Non-allergics	BAT		Allergens
Der f 25	Q	Non-allergics	IgE	281.15	Allergens	0
Der f 25	Q	Non-allergics	IgG4	403.6	Allergens	0
Der f 25	Q	Non-allergics	BAT		Allergens
Der f 25	E	Non-allergics	IgE	281.15	Allergens	0
Der f 25	E	Non-allergics	IgG4	403.6	Allergens	0
Der f 25	E	Non-allergics	BAT		Allergens
Der f 25	F	Non-allergics	IgE	281.15	Allergens	0
Der f 25	F	Non-allergics	IgG4	403.6	Allergens	0
Der f 25	F	Non-allergics	BAT		Allergens
Der f 25	G	Non-allergics	IgE	281.15	Allergens	0
Der f 25	G	Non-allergics	IgG4	403.6	Allergens	0
Der f 25	G	Non-allergics	BAT		Allergens
Der f 25	H	Non-allergics	IgE	281.15	Allergens	0
Der f 25	H	Non-allergics	IgG4	403.6	Allergens	0
Der f 25	H	Non-allergics	BAT		Allergens
Der f 25	I	Non-allergics	IgE	281.15	Allergens	0
Der f 25	I	Non-allergics	IgG4	403.6	Allergens	0
Der f 25	I	Non-allergics	BAT		Allergens
Der f 25	J	Non-allergics	IgE	281.15	Allergens	0
Der f 25	J	Non-allergics	IgG4	403.6	Allergens	0
Der f 25	J	Non-allergics	BAT		Allergens
Der f 25	K	Non-allergics	IgE	281.15	Allergens	0
Der f 25	K	Non-allergics	IgG4	403.6	Allergens	0
Der f 25	K	Non-allergics	BAT		Allergens
Der f 25	L	Non-allergics	IgE	281.15	Allergens	0
Der f 25	L	Non-allergics	IgG4	403.6	Allergens	0
Der f 25	L	Non-allergics	BAT		Allergens
Der f 25	M	Non-allergics	IgE	281.15	Allergens	0
Der f 25	M	Non-allergics	IgG4	403.6	Allergens	0
Der f 25	M	Non-allergics	BAT		Allergens
Der f 25	N	Non-allergics	IgE	281.15	Allergens	0
Der f 25	N	Non-allergics	IgG4	403.6	Allergens	0
Der f 25	N	Non-allergics	BAT		Allergens
Der f 25	O	Non-allergics	IgE	281.15	Allergens	0
Der f 25	O	Non-allergics	IgG4	403.6	Allergens	0
Der f 25	O	Non-allergics	BAT		Allergens
Der f 31	A	Allergics	IgE	281.15	Allergens	0
Der f 31	A	Allergics	IgG4	403.6	Allergens	0
Der f 31	A	Allergics	BAT	19.3	Allergens	0.194753
Der f 31	B	Allergics	IgE	281.15	Allergens	0
Der f 31	B	Allergics	IgG4	403.6	Allergens	0
Der f 31	B	Allergics	BAT	0.057	Allergens	0.000575177
Der f 31	C	Allergics	IgE	281.15	Allergens	0
Der f 31	C	Allergics	IgG4	403.6	Allergens	0
Der f 31	C	Allergics	BAT	0.66	Allergens	0.00665994
Der f 31	D	Allergics	IgE	281.15	Allergens	0
Der f 31	D	Allergics	IgG4	403.6	Allergens	0
Der f 31	D	Allergics	BAT	0.69	Allergens	0.00696266
Der f 31	E	Allergics	IgE	281.15	Allergens	0
Der f 31	E	Allergics	IgG4	403.6	Allergens	0
Der f 31	E	Allergics	BAT	0	Allergens	0
Der f 31	F	Allergics	IgE	281.15	Allergens	0
Der f 31	F	Allergics	IgG4	403.6	Allergens	0
Der f 31	F	Allergics	BAT	0.12	Allergens	0.0012109
Der f 31	G	Allergics	IgE	281.15	Allergens	0
Der f 31	G	Allergics	IgG4	403.6	Allergens	0
Der f 31	G	Allergics	BAT	0.11	Allergens	0.00110999
Der f 31	A	Non-allergics	IgE	281.15	Allergens	0
Der f 31	A	Non-allergics	IgG4	403.6	Allergens	0
Der f 31	A	Non-allergics	BAT		Allergens
Der f 31	B	Non-allergics	IgE	281.15	Allergens	0
Der f 31	B	Non-allergics	IgG4	403.6	Allergens	0
Der f 31	B	Non-allergics	BAT		Allergens
Der f 31	H	Allergics	IgE	281.15	Allergens	0
Der f 31	H	Allergics	IgG4	403.6	Allergens	0
Der f 31	H	Allergics	BAT	0.24	Allergens	0.0024218
Der f 31	I	Allergics	IgE	281.15	Allergens	0
Der f 31	I	Allergics	IgG4	403.6	Allergens	0
Der f 31	I	Allergics	BAT	0.6	Allergens	0.00605449
Der f 31	J	Allergics	IgE	281.15	Allergens	0
Der f 31	J	Allergics	IgG4	403.6	Allergens	0
Der f 31	J	Allergics	BAT	3.52	Allergens	0.0355197
Der f 31	K	Allergics	IgE	281.15	Allergens	0
Der f 31	K	Allergics	IgG4	403.6	Allergens	0
Der f 31	K	Allergics	BAT	0.18	Allergens	0.00181635
Der f 31	L	Allergics	IgE	281.15	Allergens	0
Der f 31	L	Allergics	IgG4	403.6	Allergens	0
Der f 31	L	Allergics	BAT	0.48	Allergens	0.00484359
Der f 31	M	Allergics	IgE	281.15	Allergens	0
Der f 31	M	Allergics	IgG4	403.6	Allergens	0
Der f 31	M	Allergics	BAT	0.8	Allergens	0.00807265
Der f 31	N	Allergics	IgE	281.15	Allergens	0
Der f 31	N	Allergics	IgG4	403.6	Allergens	0
Der f 31	N	Allergics	BAT	0.32	Allergens	0.00322906
Der f 31	O	Allergics	IgE	281.15	Allergens	0
Der f 31	O	Allergics	IgG4	403.6	Allergens	0
Der f 31	O	Allergics	BAT	0.38	Allergens	0.00383451
Der f 31	C	Non-allergics	IgE	281.15	Allergens	0
Der f 31	C	Non-allergics	IgG4	403.6	Allergens	0
Der f 31	C	Non-allergics	BAT		Allergens
Der f 31	P	Allergics	IgE	281.15	Allergens	0
Der f 31	P	Allergics	IgG4	403.6	Allergens	0
Der f 31	P	Allergics	BAT	0.69	Allergens	0.00696266
Der f 31	Q	Allergics	IgE	281.15	Allergens	0
Der f 31	Q	Allergics	IgG4	403.6	Allergens	0
Der f 31	Q	Allergics	BAT	0.72	Allergens	0.00726539
Der f 31	R	Allergics	IgE	281.15	Allergens	0
Der f 31	R	Allergics	IgG4	403.6	Allergens	0
Der f 31	R	Allergics	BAT	0.69	Allergens	0.00696266
Der f 31	S	Allergics	IgE	281.15	Allergens	0
Der f 31	S	Allergics	IgG4	403.6	Allergens	0
Der f 31	S	Allergics	BAT	0.25	Allergens	0.0025227
Der f 31	T	Allergics	IgE	281.15	Allergens	0
Der f 31	T	Allergics	IgG4	403.6	Allergens	0
Der f 31	T	Allergics	BAT	0.87	Allergens	0.00877901
Der f 31	U	Allergics	IgE	281.15	Allergens	0
Der f 31	U	Allergics	IgG4	403.6	Allergens	0
Der f 31	U	Allergics	BAT	0.68	Allergens	0.00686176
Der f 31	D	Non-allergics	IgE	281.15	Allergens	0
Der f 31	D	Non-allergics	IgG4	403.6	Allergens	0
Der f 31	D	Non-allergics	BAT		Allergens
Der f 31	Q	Non-allergics	IgE	281.15	Allergens	0
Der f 31	Q	Non-allergics	IgG4	403.6	Allergens	0
Der f 31	Q	Non-allergics	BAT		Allergens
Der f 31	E	Non-allergics	IgE	281.15	Allergens	0
Der f 31	E	Non-allergics	IgG4	403.6	Allergens	0
Der f 31	E	Non-allergics	BAT		Allergens
Der f 31	F	Non-allergics	IgE	281.15	Allergens	0
Der f 31	F	Non-allergics	IgG4	403.6	Allergens	0
Der f 31	F	Non-allergics	BAT		Allergens
Der f 31	G	Non-allergics	IgE	281.15	Allergens	0
Der f 31	G	Non-allergics	IgG4	403.6	Allergens	0
Der f 31	G	Non-allergics	BAT		Allergens
Der f 31	H	Non-allergics	IgE	281.15	Allergens	0
Der f 31	H	Non-allergics	IgG4	403.6	Allergens	0
Der f 31	H	Non-allergics	BAT		Allergens
Der f 31	I	Non-allergics	IgE	281.15	Allergens	0
Der f 31	I	Non-allergics	IgG4	403.6	Allergens	0
Der f 31	I	Non-allergics	BAT		Allergens
Der f 31	J	Non-allergics	IgE	281.15	Allergens	0
Der f 31	J	Non-allergics	IgG4	403.6	Allergens	0
Der f 31	J	Non-allergics	BAT		Allergens
Der f 31	K	Non-allergics	IgE	281.15	Allergens	0
Der f 31	K	Non-allergics	IgG4	403.6	Allergens	0
Der f 31	K	Non-allergics	BAT		Allergens
Der f 31	L	Non-allergics	IgE	281.15	Allergens	0
Der f 31	L	Non-allergics	IgG4	403.6	Allergens	0
Der f 31	L	Non-allergics	BAT		Allergens
Der f 31	M	Non-allergics	IgE	281.15	Allergens	0
Der f 31	M	Non-allergics	IgG4	403.6	Allergens	0
Der f 31	M	Non-allergics	BAT		Allergens
Der f 31	N	Non-allergics	IgE	281.15	Allergens	0
Der f 31	N	Non-allergics	IgG4	403.6	Allergens	0
Der f 31	N	Non-allergics	BAT		Allergens
Der f 31	O	Non-allergics	IgE	281.15	Allergens	0
Der f 31	O	Non-allergics	IgG4	403.6	Allergens	0
Der f 31	O	Non-allergics	BAT		Allergens
Der f 34	A	Allergics	IgE	281.15	Allergens	0
Der f 34	A	Allergics	IgG4	403.6	Allergens	0
Der f 34	A	Allergics	BAT	0.33	Allergens	0.00332997
Der f 34	B	Allergics	IgE	281.15	Allergens	0
Der f 34	B	Allergics	IgG4	403.6	Allergens	0
Der f 34	B	Allergics	BAT	0.24	Allergens	0.0024218
Der f 34	C	Allergics	IgE	6794.39	Allergens	0.522665
Der f 34	C	Allergics	IgG4	403.6	Allergens	0
Der f 34	C	Allergics	BAT	79.3	Allergens	0.800202
Der f 34	D	Allergics	IgE	281.15	Allergens	0
Der f 34	D	Allergics	IgG4	403.6	Allergens	0
Der f 34	D	Allergics	BAT	0.71	Allergens	0.00716448
Der f 34	E	Allergics	IgE	281.15	Allergens	0
Der f 34	E	Allergics	IgG4	403.6	Allergens	0
Der f 34	E	Allergics	BAT	0.16	Allergens	0.00161453
Der f 34	F	Allergics	IgE	281.15	Allergens	0
Der f 34	F	Allergics	IgG4	403.6	Allergens	0
Der f 34	F	Allergics	BAT	0.056	Allergens	0.000565086
Der f 34	G	Allergics	IgE	281.15	Allergens	0
Der f 34	G	Allergics	IgG4	403.6	Allergens	0
Der f 34	G	Allergics	BAT	0	Allergens	0
Der f 34	A	Non-allergics	IgE	281.15	Allergens	0
Der f 34	A	Non-allergics	IgG4	403.6	Allergens	0
Der f 34	A	Non-allergics	BAT		Allergens
Der f 34	B	Non-allergics	IgE	281.15	Allergens	0
Der f 34	B	Non-allergics	IgG4	403.6	Allergens	0
Der f 34	B	Non-allergics	BAT		Allergens
Der f 34	H	Allergics	IgE	22623.1	Allergens	0.720061
Der f 34	H	Allergics	IgG4	403.6	Allergens	0
Der f 34	H	Allergics	BAT	67.1	Allergens	0.677094
Der f 34	I	Allergics	IgE	281.15	Allergens	0
Der f 34	I	Allergics	IgG4	403.6	Allergens	0
Der f 34	I	Allergics	BAT	0	Allergens	0
Der f 34	J	Allergics	IgE	281.15	Allergens	0
Der f 34	J	Allergics	IgG4	403.6	Allergens	0
Der f 34	J	Allergics	BAT	4.46	Allergens	0.045005
Der f 34	K	Allergics	IgE	281.15	Allergens	0
Der f 34	K	Allergics	IgG4	403.6	Allergens	0
Der f 34	K	Allergics	BAT	0.86	Allergens	0.0086781
Der f 34	L	Allergics	IgE	281.15	Allergens	0
Der f 34	L	Allergics	IgG4	403.6	Allergens	0
Der f 34	L	Allergics	BAT	0.52	Allergens	0.00524723
Der f 34	M	Allergics	IgE	281.15	Allergens	0
Der f 34	M	Allergics	IgG4	403.6	Allergens	0
Der f 34	M	Allergics	BAT	0.97	Allergens	0.00978809
Der f 34	N	Allergics	IgE	6799.46	Allergens	0.522787
Der f 34	N	Allergics	IgG4	403.6	Allergens	0
Der f 34	N	Allergics	BAT	75.2	Allergens	0.758829
Der f 34	O	Allergics	IgE	281.15	Allergens	0
Der f 34	O	Allergics	IgG4	403.6	Allergens	0
Der f 34	O	Allergics	BAT	0.13	Allergens	0.00131181
Der f 34	C	Non-allergics	IgE	281.15	Allergens	0
Der f 34	C	Non-allergics	IgG4	403.6	Allergens	0
Der f 34	C	Non-allergics	BAT		Allergens
Der f 34	P	Allergics	IgE	281.15	Allergens	0
Der f 34	P	Allergics	IgG4	403.6	Allergens	0
Der f 34	P	Allergics	BAT	0.75	Allergens	0.00756811
Der f 34	Q	Allergics	IgE	281.15	Allergens	0
Der f 34	Q	Allergics	IgG4	403.6	Allergens	0
Der f 34	Q	Allergics	BAT	0.91	Allergens	0.00918264
Der f 34	R	Allergics	IgE	281.15	Allergens	0
Der f 34	R	Allergics	IgG4	403.6	Allergens	0
Der f 34	R	Allergics	BAT	0.63	Allergens	0.00635721
Der f 34	S	Allergics	IgE	281.15	Allergens	0
Der f 34	S	Allergics	IgG4	403.6	Allergens	0
Der f 34	S	Allergics	BAT	0.41	Allergens	0.00413724
Der f 34	T	Allergics	IgE	281.15	Allergens	0
Der f 34	T	Allergics	IgG4	2598.48	Allergens	0.334977
Der f 34	T	Allergics	BAT	0.66	Allergens	0.00665994
Der f 34	U	Allergics	IgE	281.15	Allergens	0
Der f 34	U	Allergics	IgG4	403.6	Allergens	0
Der f 34	U	Allergics	BAT	0.34	Allergens	0.00343088
Der f 34	D	Non-allergics	IgE	281.15	Allergens	0
Der f 34	D	Non-allergics	IgG4	403.6	Allergens	0
Der f 34	D	Non-allergics	BAT		Allergens
Der f 34	Q	Non-allergics	IgE	281.15	Allergens	0
Der f 34	Q	Non-allergics	IgG4	403.6	Allergens	0
Der f 34	Q	Non-allergics	BAT		Allergens
Der f 34	E	Non-allergics	IgE	281.15	Allergens	0
Der f 34	E	Non-allergics	IgG4	403.6	Allergens	0
Der f 34	E	Non-allergics	BAT		Allergens
Der f 34	F	Non-allergics	IgE	281.15	Allergens	0
Der f 34	F	Non-allergics	IgG4	403.6	Allergens	0
Der f 34	F	Non-allergics	BAT		Allergens
Der f 34	G	Non-allergics	IgE	281.15	Allergens	0
Der f 34	G	Non-allergics	IgG4	403.6	Allergens	0
Der f 34	G	Non-allergics	BAT		Allergens
Der f 34	H	Non-allergics	IgE	281.15	Allergens	0
Der f 34	H	Non-allergics	IgG4	403.6	Allergens	0
Der f 34	H	Non-allergics	BAT		Allergens
Der f 34	I	Non-allergics	IgE	281.15	Allergens	0
Der f 34	I	Non-allergics	IgG4	403.6	Allergens	0
Der f 34	I	Non-allergics	BAT		Allergens
Der f 34	J	Non-allergics	IgE	281.15	Allergens	0
Der f 34	J	Non-allergics	IgG4	403.6	Allergens	0
Der f 34	J	Non-allergics	BAT		Allergens
Der f 34	K	Non-allergics	IgE	281.15	Allergens	0
Der f 34	K	Non-allergics	IgG4	403.6	Allergens	0
Der f 34	K	Non-allergics	BAT		Allergens
Der f 34	L	Non-allergics	IgE	281.15	Allergens	0
Der f 34	L	Non-allergics	IgG4	403.6	Allergens	0
Der f 34	L	Non-allergics	BAT		Allergens
Der f 34	M	Non-allergics	IgE	281.15	Allergens	0
Der f 34	M	Non-allergics	IgG4	403.6	Allergens	0
Der f 34	M	Non-allergics	BAT		Allergens
Der f 34	N	Non-allergics	IgE	281.15	Allergens	0
Der f 34	N	Non-allergics	IgG4	22184.4	Allergens	0.720716
Der f 34	N	Non-allergics	BAT		Allergens
Der f 34	O	Non-allergics	IgE	281.15	Allergens	0
Der f 34	O	Non-allergics	IgG4	403.6	Allergens	0
Der f 34	O	Non-allergics	BAT		Allergens
Der p 35	A	Allergics	IgE	823.249	Allergens	0.176308
Der p 35	A	Allergics	IgG4	1059.74	Allergens	0.173645
Der p 35	A	Allergics	BAT	77.2	Allergens	0.779011
Der p 35	B	Allergics	IgE	281.15	Allergens	0
Der p 35	B	Allergics	IgG4	403.6	Allergens	0
Der p 35	B	Allergics	BAT	0.31	Allergens	0.00312815
Der p 35	C	Allergics	IgE	281.15	Allergens	0
Der p 35	C	Allergics	IgG4	403.6	Allergens	0
Der p 35	C	Allergics	BAT	0.22	Allergens	0.00221998
Der p 35	D	Allergics	IgE	12532	Allergens	0.623128
Der p 35	D	Allergics	IgG4	403.6	Allergens	0
Der p 35	D	Allergics	BAT	93.9	Allergens	0.947528
Der p 35	E	Allergics	IgE	281.15	Allergens	0
Der p 35	E	Allergics	IgG4	403.6	Allergens	0
Der p 35	E	Allergics	BAT	0.26	Allergens	0.00262361
Der p 35	F	Allergics	IgE	1845.86	Allergens	0.308813
Der p 35	F	Allergics	IgG4	5937.15	Allergens	0.483609
Der p 35	F	Allergics	BAT	79.8	Allergens	0.805247
Der p 35	G	Allergics	IgE	281.15	Allergens	0
Der p 35	G	Allergics	IgG4	403.6	Allergens	0
Der p 35	G	Allergics	BAT	0.29	Allergens	0.00292634
Der p 35	A	Non-allergics	IgE	281.15	Allergens	0
Der p 35	A	Non-allergics	IgG4	403.6	Allergens	0
Der p 35	A	Non-allergics	BAT		Allergens
Der p 35	B	Non-allergics	IgE	281.15	Allergens	0
Der p 35	B	Non-allergics	IgG4	403.6	Allergens	0
Der p 35	B	Non-allergics	BAT		Allergens
Der p 35	H	Allergics	IgE	1545.02	Allergens	0.279617
Der p 35	H	Allergics	IgG4	2578.39	Allergens	0.333581
Der p 35	H	Allergics	BAT	79.6	Allergens	0.803229
Der p 35	I	Allergics	IgE	10927.6	Allergens	0.600646
Der p 35	I	Allergics	IgG4	1716.57	Allergens	0.260401
Der p 35	I	Allergics	BAT	92.9	Allergens	0.937437
Der p 35	J	Allergics	IgE	1010.23	Allergens	0.209896
Der p 35	J	Allergics	IgG4	403.6	Allergens	0
Der p 35	J	Allergics	BAT	90.6	Allergens	0.914228
Der p 35	K	Allergics	IgE	281.15	Allergens	0
Der p 35	K	Allergics	IgG4	403.6	Allergens	0
Der p 35	K	Allergics	BAT	1.01	Allergens	0.0101917
Der p 35	L	Allergics	IgE	4365.65	Allergens	0.450077
Der p 35	L	Allergics	IgG4	3593.4	Allergens	0.393288
Der p 35	L	Allergics	BAT	98.5	Allergens	0.993946
Der p 35	M	Allergics	IgE	281.15	Allergens	0
Der p 35	M	Allergics	IgG4	403.6	Allergens	0
Der p 35	M	Allergics	BAT	0.51	Allergens	0.00514632
Der p 35	N	Allergics	IgE	281.15	Allergens	0
Der p 35	N	Allergics	IgG4	403.6	Allergens	0
Der p 35	N	Allergics	BAT	0.29	Allergens	0.00292634
Der p 35	O	Allergics	IgE	281.15	Allergens	0
Der p 35	O	Allergics	IgG4	403.6	Allergens	0
Der p 35	O	Allergics	BAT	0.35	Allergens	0.00353179
Der p 35	C	Non-allergics	IgE	281.15	Allergens	0
Der p 35	C	Non-allergics	IgG4	403.6	Allergens	0
Der p 35	C	Non-allergics	BAT		Allergens
Der p 35	P	Allergics	IgE	281.15	Allergens	0
Der p 35	P	Allergics	IgG4	403.6	Allergens	0
Der p 35	P	Allergics	BAT	0.53	Allergens	0.00534813
Der p 35	Q	Allergics	IgE	281.15	Allergens	0
Der p 35	Q	Allergics	IgG4	403.6	Allergens	0
Der p 35	Q	Allergics	BAT	0.53	Allergens	0.00534813
Der p 35	R	Allergics	IgE	281.15	Allergens	0
Der p 35	R	Allergics	IgG4	403.6	Allergens	0
Der p 35	R	Allergics	BAT	0.27	Allergens	0.00272452
Der p 35	S	Allergics	IgE	281.15	Allergens	0
Der p 35	S	Allergics	IgG4	403.6	Allergens	0
Der p 35	S	Allergics	BAT	0.15	Allergens	0.00151362
Der p 35	T	Allergics	IgE	20001.4	Allergens	0.699849
Der p 35	T	Allergics	IgG4	10795.5	Allergens	0.591157
Der p 35	T	Allergics	BAT	90.8	Allergens	0.916246
Der p 35	U	Allergics	IgE	14176.5	Allergens	0.643362
Der p 35	U	Allergics	IgG4	5725.76	Allergens	0.477088
Der p 35	U	Allergics	BAT	92.9	Allergens	0.937437
Der p 35	D	Non-allergics	IgE	281.15	Allergens	0
Der p 35	D	Non-allergics	IgG4	403.6	Allergens	0
Der p 35	D	Non-allergics	BAT		Allergens
Der p 35	Q	Non-allergics	IgE	281.15	Allergens	0
Der p 35	Q	Non-allergics	IgG4	403.6	Allergens	0
Der p 35	Q	Non-allergics	BAT		Allergens
Der p 35	E	Non-allergics	IgE	281.15	Allergens	0
Der p 35	E	Non-allergics	IgG4	403.6	Allergens	0
Der p 35	E	Non-allergics	BAT		Allergens
Der p 35	F	Non-allergics	IgE	281.15	Allergens	0
Der p 35	F	Non-allergics	IgG4	403.6	Allergens	0
Der p 35	F	Non-allergics	BAT		Allergens
Der p 35	G	Non-allergics	IgE	281.15	Allergens	0
Der p 35	G	Non-allergics	IgG4	403.6	Allergens	0
Der p 35	G	Non-allergics	BAT		Allergens
Der p 35	H	Non-allergics	IgE	281.15	Allergens	0
Der p 35	H	Non-allergics	IgG4	1600.97	Allergens	0.247859
Der p 35	H	Non-allergics	BAT		Allergens
Der p 35	I	Non-allergics	IgE	281.15	Allergens	0
Der p 35	I	Non-allergics	IgG4	403.6	Allergens	0
Der p 35	I	Non-allergics	BAT		Allergens
Der p 35	J	Non-allergics	IgE	281.15	Allergens	0
Der p 35	J	Non-allergics	IgG4	403.6	Allergens	0
Der p 35	J	Non-allergics	BAT		Allergens
Der p 35	K	Non-allergics	IgE	281.15	Allergens	0
Der p 35	K	Non-allergics	IgG4	403.6	Allergens	0
Der p 35	K	Non-allergics	BAT		Allergens
Der p 35	L	Non-allergics	IgE	281.15	Allergens	0
Der p 35	L	Non-allergics	IgG4	403.6	Allergens	0
Der p 35	L	Non-allergics	BAT		Allergens
Der p 35	M	Non-allergics	IgE	281.15	Allergens	0
Der p 35	M	Non-allergics	IgG4	403.6	Allergens	0
Der p 35	M	Non-allergics	BAT		Allergens
Der p 35	N	Non-allergics	IgE	281.15	Allergens	0
Der p 35	N	Non-allergics	IgG4	403.6	Allergens	0
Der p 35	N	Non-allergics	BAT		Allergens
Der p 35	O	Non-allergics	IgE	281.15	Allergens	0
Der p 35	O	Non-allergics	IgG4	403.6	Allergens	0
Der p 35	O	Non-allergics	BAT		Allergens
Der f 36	A	Allergics	IgE	281.15	Allergens	0
[truncated: 2,663 more rows]

## Sheet: Figure3
dot_id	serum_id	subject_group	name	value	protein_group	zero_one_scale
Der p 1	A	Allergics	IL-10	2.5	Allergens	0
Der p 1	A	Allergics	IL-13	17.2832	Allergens	0.234528
Der p 1	A	Allergics	IL-5	92.8343	Allergens	0.375385
Der p 1	A	Allergics	IL-9	5	Allergens	0
Der p 1	B	Allergics	IL-10		Allergens
Der p 1	B	Allergics	IL-13		Allergens
Der p 1	B	Allergics	IL-5		Allergens
Der p 1	B	Allergics	IL-9		Allergens
Der p 1	C	Allergics	IL-10	24.301	Allergens	0.711925
Der p 1	C	Allergics	IL-13	92.1951	Allergens	0.551097
Der p 1	C	Allergics	IL-5	324.019	Allergens	0.536004
Der p 1	C	Allergics	IL-9	87.0719	Allergens	0.516601
Der p 1	D	Allergics	IL-10	11.8441	Allergens	0.486947
Der p 1	D	Allergics	IL-13	148.988	Allergens	0.641852
Der p 1	D	Allergics	IL-5	948.223	Allergens	0.673981
Der p 1	D	Allergics	IL-9	61.8757	Allergens	0.454838
Der p 1	E	Allergics	IL-10	2.5	Allergens	0
Der p 1	E	Allergics	IL-13	12.7085	Allergens	0.17639
Der p 1	E	Allergics	IL-5	23.7778	Allergens	0.200365
Der p 1	E	Allergics	IL-9	5	Allergens	0
Der p 1	F	Allergics	IL-10	2.5	Allergens	0
Der p 1	F	Allergics	IL-13	25.429	Allergens	0.307546
Der p 1	F	Allergics	IL-5	255.177	Allergens	0.505313
Der p 1	F	Allergics	IL-9	14.4205	Allergens	0.191507
Der p 1	G	Allergics	IL-10	2.5	Allergens	0
Der p 1	G	Allergics	IL-13	14.9413	Allergens	0.206996
Der p 1	G	Allergics	IL-5	24.8138	Allergens	0.205845
Der p 1	G	Allergics	IL-9	5	Allergens	0
Der p 1	A	Non-allergics	IL-10	2.5	Allergens	0
Der p 1	A	Non-allergics	IL-13	11.1162	Allergens	0.151076
Der p 1	A	Non-allergics	IL-5	5	Allergens	0
Der p 1	A	Non-allergics	IL-9	5	Allergens	0
Der p 1	B	Non-allergics	IL-10	2.5	Allergens	0
Der p 1	B	Non-allergics	IL-13	10.0133	Allergens	0.131319
Der p 1	B	Non-allergics	IL-5	5	Allergens	0
Der p 1	B	Non-allergics	IL-9	5	Allergens	0
Der p 1	H	Allergics	IL-10		Allergens
Der p 1	H	Allergics	IL-13		Allergens
Der p 1	H	Allergics	IL-5		Allergens
Der p 1	H	Allergics	IL-9		Allergens
Der p 1	I	Allergics	IL-10	11.5515	Allergens	0.479116
Der p 1	I	Allergics	IL-13	120.078	Allergens	0.60106
Der p 1	I	Allergics	IL-5	523.449	Allergens	0.597635
Der p 1	I	Allergics	IL-9	62.3243	Allergens	0.456144
Der p 1	J	Allergics	IL-10	2.5	Allergens	0
Der p 1	J	Allergics	IL-13	5	Allergens	0
Der p 1	J	Allergics	IL-5	5	Allergens	0
Der p 1	J	Allergics	IL-9	5	Allergens	0
Der p 1	K	Allergics	IL-10	2.5	Allergens	0
Der p 1	K	Allergics	IL-13	5	Allergens	0
Der p 1	K	Allergics	IL-5	5	Allergens	0
Der p 1	K	Allergics	IL-9	5	Allergens	0
Der p 1	L	Allergics	IL-10	25.4197	Allergens	0.726015
Der p 1	L	Allergics	IL-13	317.676	Allergens	0.785025
Der p 1	L	Allergics	IL-5	2817.69	Allergens	0.813924
Der p 1	L	Allergics	IL-9	66.1246	Allergens	0.466846
Der p 1	M	Allergics	IL-10	2.5	Allergens	0
Der p 1	M	Allergics	IL-13	5	Allergens	0
Der p 1	M	Allergics	IL-5	11.1048	Allergens	0.102531
Der p 1	M	Allergics	IL-9	5	Allergens	0
Der p 1	N	Allergics	IL-10	9.37096	Allergens	0.413628
Der p 1	N	Allergics	IL-13	28.6493	Allergens	0.330093
Der p 1	N	Allergics	IL-5	206.754	Allergens	0.478274
Der p 1	N	Allergics	IL-9	5	Allergens	0
Der p 1	O	Allergics	IL-10	27.34	Allergens	0.748813
Der p 1	O	Allergics	IL-13	726.273	Allergens	0.941382
Der p 1	O	Allergics	IL-5	9806.65	Allergens	0.974176
Der p 1	O	Allergics	IL-9	635.199	Allergens	0.875889
Der p 1	C	Non-allergics	IL-10		Allergens
Der p 1	C	Non-allergics	IL-13		Allergens
Der p 1	C	Non-allergics	IL-5		Allergens
Der p 1	C	Non-allergics	IL-9		Allergens
Der p 1	P	Allergics	IL-10	2.5	Allergens	0
Der p 1	P	Allergics	IL-13	41.7574	Allergens	0.401332
Der p 1	P	Allergics	IL-5	408.272	Allergens	0.565703
Der p 1	P	Allergics	IL-9	19.3643	Allergens	0.244802
Der p 1	Q	Allergics	IL-10	20.7288	Allergens	0.662154
Der p 1	Q	Allergics	IL-13	372.474	Allergens	0.815116
Der p 1	Q	Allergics	IL-5	7692.31	Allergens	0.942973
Der p 1	Q	Allergics	IL-9	998.978	Allergens	0.957754
Der p 1	R	Allergics	IL-10	5.30524	Allergens	0.235533
Der p 1	R	Allergics	IL-13	5	Allergens	0
Der p 1	R	Allergics	IL-5	5	Allergens	0
Der p 1	R	Allergics	IL-9	5	Allergens	0
Der p 1	S	Allergics	IL-10	2.5	Allergens	0
Der p 1	S	Allergics	IL-13	50.4823	Allergens	0.437211
Der p 1	S	Allergics	IL-5	497.956	Allergens	0.591219
Der p 1	S	Allergics	IL-9	47.2846	Allergens	0.406213
Der p 1	T	Allergics	IL-10	6.21307	Allergens	0.284981
Der p 1	T	Allergics	IL-13	223.56	Allergens	0.718588
Der p 1	T	Allergics	IL-5	757.553	Allergens	0.645134
Der p 1	T	Allergics	IL-9	103.337	Allergens	0.547564
Der p 1	U	Allergics	IL-10	32.8513	Allergens	0.8063
Der p 1	U	Allergics	IL-13	471.888	Allergens	0.859849
Der p 1	U	Allergics	IL-5	6838.65	Allergens	0.927858
Der p 1	U	Allergics	IL-9	496.673	Allergens	0.83141
Der p 1	D	Non-allergics	IL-10	2.5	Allergens	0
Der p 1	D	Non-allergics	IL-13	5	Allergens	0
Der p 1	D	Non-allergics	IL-5	5	Allergens	0
Der p 1	D	Non-allergics	IL-9	5	Allergens	0
Der p 1	Q	Non-allergics	IL-10	2.5	Allergens	0
Der p 1	Q	Non-allergics	IL-13	5	Allergens	0
Der p 1	Q	Non-allergics	IL-5	5	Allergens	0
Der p 1	Q	Non-allergics	IL-9	5	Allergens	0
Der p 1	E	Non-allergics	IL-10	2.5	Allergens	0
Der p 1	E	Non-allergics	IL-13	5	Allergens	0
Der p 1	E	Non-allergics	IL-5	5	Allergens	0
Der p 1	E	Non-allergics	IL-9	5	Allergens	0
Der p 1	F	Non-allergics	IL-10	2.5	Allergens	0
Der p 1	F	Non-allergics	IL-13	13.8714	Allergens	0.192945
Der p 1	F	Non-allergics	IL-5	71.2898	Allergens	0.341454
Der p 1	F	Non-allergics	IL-9	5	Allergens	0
Der p 1	G	Non-allergics	IL-10	2.5	Allergens	0
Der p 1	G	Non-allergics	IL-13	5	Allergens	0
Der p 1	G	Non-allergics	IL-5	5	Allergens	0
Der p 1	G	Non-allergics	IL-9	5	Allergens	0
Der p 1	H	Non-allergics	IL-10	2.5	Allergens	0
Der p 1	H	Non-allergics	IL-13	5	Allergens	0
Der p 1	H	Non-allergics	IL-5	5	Allergens	0
Der p 1	H	Non-allergics	IL-9	5	Allergens	0
Der p 1	I	Non-allergics	IL-10	2.5	Allergens	0
Der p 1	I	Non-allergics	IL-13	5	Allergens	0
Der p 1	I	Non-allergics	IL-5	5	Allergens	0
Der p 1	I	Non-allergics	IL-9	5	Allergens	0
Der p 1	J	Non-allergics	IL-10	2.5	Allergens	0
Der p 1	J	Non-allergics	IL-13	5	Allergens	0
Der p 1	J	Non-allergics	IL-5	5	Allergens	0
Der p 1	J	Non-allergics	IL-9	5	Allergens	0
Der p 1	K	Non-allergics	IL-10	2.5	Allergens	0
Der p 1	K	Non-allergics	IL-13	20.6183	Allergens	0.267892
Der p 1	K	Non-allergics	IL-5	5	Allergens	0
Der p 1	K	Non-allergics	IL-9	5	Allergens	0
Der p 1	L	Non-allergics	IL-10	8.83164	Allergens	0.395073
Der p 1	L	Non-allergics	IL-13	5	Allergens	0
Der p 1	L	Non-allergics	IL-5	5	Allergens	0
Der p 1	L	Non-allergics	IL-9	5	Allergens	0
Der p 1	M	Non-allergics	IL-10	2.5	Allergens	0
Der p 1	M	Non-allergics	IL-13	5	Allergens	0
Der p 1	M	Non-allergics	IL-5	5	Allergens	0
Der p 1	M	Non-allergics	IL-9	5	Allergens	0
Der p 1	N	Non-allergics	IL-10		Allergens
Der p 1	N	Non-allergics	IL-13		Allergens
Der p 1	N	Non-allergics	IL-5		Allergens
Der p 1	N	Non-allergics	IL-9		Allergens
Der p 1	O	Non-allergics	IL-10		Allergens
Der p 1	O	Non-allergics	IL-13		Allergens
Der p 1	O	Non-allergics	IL-5		Allergens
Der p 1	O	Non-allergics	IL-9		Allergens
Der p 2	A	Allergics	IL-10	2.5	Allergens	0
Der p 2	A	Allergics	IL-13	11.4479	Allergens	0.156637
Der p 2	A	Allergics	IL-5	24.3726	Allergens	0.20354
Der p 2	A	Allergics	IL-9	5	Allergens	0
Der p 2	B	Allergics	IL-10		Allergens
Der p 2	B	Allergics	IL-13		Allergens
Der p 2	B	Allergics	IL-5		Allergens
Der p 2	B	Allergics	IL-9		Allergens
Der p 2	C	Allergics	IL-10	60.9932	Allergens	1
Der p 2	C	Allergics	IL-13	183.389	Allergens	0.681135
Der p 2	C	Allergics	IL-5	1045.01	Allergens	0.68647
Der p 2	C	Allergics	IL-9	48.3108	Allergens	0.410095
Der p 2	D	Allergics	IL-10	2.5	Allergens	0
Der p 2	D	Allergics	IL-13	50.5382	Allergens	0.43742
Der p 2	D	Allergics	IL-5	215.404	Allergens	0.48354
Der p 2	D	Allergics	IL-9	5	Allergens	0
Der p 2	E	Allergics	IL-10	2.5	Allergens	0
Der p 2	E	Allergics	IL-13	18.0629	Allergens	0.242872
Der p 2	E	Allergics	IL-5	38.3527	Allergens	0.261796
Der p 2	E	Allergics	IL-9	5	Allergens	0
Der p 2	F	Allergics	IL-10	7.27461	Allergens	0.334359
Der p 2	F	Allergics	IL-13	38.0939	Allergens	0.383969
Der p 2	F	Allergics	IL-5	336.729	Allergens	0.540948
Der p 2	F	Allergics	IL-9	16.9417	Allergens	0.220638
Der p 2	G	Allergics	IL-10	2.5	Allergens	0
Der p 2	G	Allergics	IL-13	5	Allergens	0
Der p 2	G	Allergics	IL-5	5	Allergens	0
Der p 2	G	Allergics	IL-9	5	Allergens	0
Der p 2	A	Non-allergics	IL-10	2.5	Allergens	0
Der p 2	A	Non-allergics	IL-13	13.4609	Allergens	0.187265
Der p 2	A	Non-allergics	IL-5	5	Allergens	0
Der p 2	A	Non-allergics	IL-9	5	Allergens	0
Der p 2	B	Non-allergics	IL-10	2.5	Allergens	0
Der p 2	B	Non-allergics	IL-13	5	Allergens	0
Der p 2	B	Non-allergics	IL-5	15.5242	Allergens	0.145581
Der p 2	B	Non-allergics	IL-9	5	Allergens	0
Der p 2	H	Allergics	IL-10		Allergens
Der p 2	H	Allergics	IL-13		Allergens
Der p 2	H	Allergics	IL-5		Allergens
Der p 2	H	Allergics	IL-9		Allergens
Der p 2	I	Allergics	IL-10	22.8977	Allergens	0.693305
Der p 2	I	Allergics	IL-13	36.8684	Allergens	0.377786
Der p 2	I	Allergics	IL-5	205.735	Allergens	0.477639
Der p 2	I	Allergics	IL-9	5	Allergens	0
Der p 2	J	Allergics	IL-10	2.5	Allergens	0
Der p 2	J	Allergics	IL-13	5	Allergens	0
Der p 2	J	Allergics	IL-5	5	Allergens	0
Der p 2	J	Allergics	IL-9	5	Allergens	0
Der p 2	K	Allergics	IL-10	2.5	Allergens	0
Der p 2	K	Allergics	IL-13	5	Allergens	0
Der p 2	K	Allergics	IL-5	5	Allergens	0
Der p 2	K	Allergics	IL-9	5	Allergens	0
Der p 2	L	Allergics	IL-10	2.5	Allergens	0
Der p 2	L	Allergics	IL-13	22.2945	Allergens	0.282671
Der p 2	L	Allergics	IL-5	116.671	Allergens	0.404752
Der p 2	L	Allergics	IL-9	5	Allergens	0
Der p 2	M	Allergics	IL-10	5.52248	Allergens	0.248096
Der p 2	M	Allergics	IL-13	49.9001	Allergens	0.435018
Der p 2	M	Allergics	IL-5	58.0914	Allergens	0.315147
Der p 2	M	Allergics	IL-9	11.9769	Allergens	0.157937
Der p 2	N	Allergics	IL-10	9.8751	Allergens	0.430032
Der p 2	N	Allergics	IL-13	13.6581	Allergens	0.190015
Der p 2	N	Allergics	IL-5	38.7632	Allergens	0.263164
Der p 2	N	Allergics	IL-9	5	Allergens	0
Der p 2	O	Allergics	IL-10	17.8226	Allergens	0.614868
Der p 2	O	Allergics	IL-13	648.332	Allergens	0.919916
Der p 2	O	Allergics	IL-5	9375.27	Allergens	0.968396
Der p 2	O	Allergics	IL-9	379.728	Allergens	0.78287
Der p 2	C	Non-allergics	IL-10		Allergens
Der p 2	C	Non-allergics	IL-13		Allergens
Der p 2	C	Non-allergics	IL-5		Allergens
Der p 2	C	Non-allergics	IL-9		Allergens
Der p 2	P	Allergics	IL-10	2.5	Allergens	0
Der p 2	P	Allergics	IL-13	5	Allergens	0
Der p 2	P	Allergics	IL-5	11.0832	Allergens	0.102282
Der p 2	P	Allergics	IL-9	5	Allergens	0
Der p 2	Q	Allergics	IL-10	18.3468	Allergens	0.623941
Der p 2	Q	Allergics	IL-13	300.521	Allergens	0.774528
Der p 2	Q	Allergics	IL-5	4807.55	Allergens	0.882575
Der p 2	Q	Allergics	IL-9	436.519	Allergens	0.808069
Der p 2	R	Allergics	IL-10	2.5	Allergens	0
Der p 2	R	Allergics	IL-13	5	Allergens	0
Der p 2	R	Allergics	IL-5	5	Allergens	0
Der p 2	R	Allergics	IL-9	5	Allergens	0
Der p 2	S	Allergics	IL-10	8.96632	Allergens	0.399811
Der p 2	S	Allergics	IL-13	142.758	Allergens	0.633776
Der p 2	S	Allergics	IL-5	1429.92	Allergens	0.726765
Der p 2	S	Allergics	IL-9	44.6885	Allergens	0.396003
Der p 2	T	Allergics	IL-10	7.86792	Allergens	0.358902
Der p 2	T	Allergics	IL-13	88.6341	Allergens	0.543649
Der p 2	T	Allergics	IL-5	352.94	Allergens	0.546989
Der p 2	T	Allergics	IL-9	39.0901	Allergens	0.371804
Der p 2	U	Allergics	IL-10	12.72	Allergens	0.509282
Der p 2	U	Allergics	IL-13	47.1824	Allergens	0.424428
Der p 2	U	Allergics	IL-5	403.144	Allergens	0.564079
Der p 2	U	Allergics	IL-9	5	Allergens	0
Der p 2	D	Non-allergics	IL-10	2.5	Allergens	0
Der p 2	D	Non-allergics	IL-13	5	Allergens	0
Der p 2	D	Non-allergics	IL-5	5	Allergens	0
Der p 2	D	Non-allergics	IL-9	5	Allergens	0
Der p 2	Q	Non-allergics	IL-10	2.5	Allergens	0
Der p 2	Q	Non-allergics	IL-13	5	Allergens	0
Der p 2	Q	Non-allergics	IL-5	5	Allergens	0
Der p 2	Q	Non-allergics	IL-9	5	Allergens	0
Der p 2	E	Non-allergics	IL-10	2.5	Allergens	0
Der p 2	E	Non-allergics	IL-13	5	Allergens	0
Der p 2	E	Non-allergics	IL-5	5	Allergens	0
Der p 2	E	Non-allergics	IL-9	5	Allergens	0
Der p 2	F	Non-allergics	IL-10	2.5	Allergens	0
Der p 2	F	Non-allergics	IL-13	5	Allergens	0
Der p 2	F	Non-allergics	IL-5	13.969	Allergens	0.132018
Der p 2	F	Non-allergics	IL-9	5	Allergens	0
Der p 2	G	Non-allergics	IL-10	2.5	Allergens	0
Der p 2	G	Non-allergics	IL-13	5	Allergens	0
Der p 2	G	Non-allergics	IL-5	5	Allergens	0
Der p 2	G	Non-allergics	IL-9	5	Allergens	0
Der p 2	H	Non-allergics	IL-10	2.5	Allergens	0
Der p 2	H	Non-allergics	IL-13	10.2523	Allergens	0.135779
Der p 2	H	Non-allergics	IL-5	5	Allergens	0
Der p 2	H	Non-allergics	IL-9	5	Allergens	0
Der p 2	I	Non-allergics	IL-10	2.5	Allergens	0
Der p 2	I	Non-allergics	IL-13	5	Allergens	0
Der p 2	I	Non-allergics	IL-5	5	Allergens	0
Der p 2	I	Non-allergics	IL-9	5	Allergens	0
Der p 2	J	Non-allergics	IL-10	2.5	Allergens	0
Der p 2	J	Non-allergics	IL-13	5	Allergens	0
Der p 2	J	Non-allergics	IL-5	5	Allergens	0
Der p 2	J	Non-allergics	IL-9	5	Allergens	0
Der p 2	K	Non-allergics	IL-10	2.5	Allergens	0
Der p 2	K	Non-allergics	IL-13	10.4251	Allergens	0.138939
Der p 2	K	Non-allergics	IL-5	5	Allergens	0
Der p 2	K	Non-allergics	IL-9	5	Allergens	0
Der p 2	L	Non-allergics	IL-10	18.6639	Allergens	0.629305
Der p 2	L	Non-allergics	IL-13	5	Allergens	0
Der p 2	L	Non-allergics	IL-5	11.3468	Allergens	0.105302
Der p 2	L	Non-allergics	IL-9	5	Allergens	0
Der p 2	M	Non-allergics	IL-10	9.80158	Allergens	0.427693
Der p 2	M	Non-allergics	IL-13	427.043	Allergens	0.840968
Der p 2	M	Non-allergics	IL-5	461.823	Allergens	0.58154
Der p 2	M	Non-allergics	IL-9	43.6098	Allergens	0.391586
Der p 2	N	Non-allergics	IL-10		Allergens
Der p 2	N	Non-allergics	IL-13		Allergens
Der p 2	N	Non-allergics	IL-5		Allergens
Der p 2	N	Non-allergics	IL-9		Allergens
Der p 2	O	Non-allergics	IL-10		Allergens
Der p 2	O	Non-allergics	IL-13		Allergens
Der p 2	O	Non-allergics	IL-5		Allergens
Der p 2	O	Non-allergics	IL-9		Allergens
Der p 3	A	Allergics	IL-10	2.5	Allergens	0
Der p 3	A	Allergics	IL-13	5	Allergens	0
Der p 3	A	Allergics	IL-5	29.7236	Allergens	0.229044
Der p 3	A	Allergics	IL-9	5	Allergens	0
Der p 3	B	Allergics	IL-10		Allergens
Der p 3	B	Allergics	IL-13		Allergens
Der p 3	B	Allergics	IL-5		Allergens
Der p 3	B	Allergics	IL-9		Allergens
Der p 3	C	Allergics	IL-10	2.5	Allergens	0
Der p 3	C	Allergics	IL-13	5	Allergens	0
Der p 3	C	Allergics	IL-5	30.4753	Allergens	0.232254
Der p 3	C	Allergics	IL-9	5	Allergens	0
Der p 3	D	Allergics	IL-10	2.5	Allergens	0
Der p 3	D	Allergics	IL-13	20.4323	Allergens	0.266178
Der p 3	D	Allergics	IL-5	91.6781	Allergens	0.373775
Der p 3	D	Allergics	IL-9	5	Allergens	0
Der p 3	E	Allergics	IL-10	2.5	Allergens	0
Der p 3	E	Allergics	IL-13	5	Allergens	0
Der p 3	E	Allergics	IL-5	5	Allergens	0
Der p 3	E	Allergics	IL-9	5	Allergens	0
Der p 3	F	Allergics	IL-10	2.5	Allergens	0
Der p 3	F	Allergics	IL-13	11.48	Allergens	0.157165
Der p 3	F	Allergics	IL-5	85.2929	Allergens	0.364498
Der p 3	F	Allergics	IL-9	5	Allergens	0
Der p 3	G	Allergics	IL-10	2.5	Allergens	0
Der p 3	G	Allergics	IL-13	10.37	Allergens	0.137936
Der p 3	G	Allergics	IL-5	15.3881	Allergens	0.144449
Der p 3	G	Allergics	IL-9	5	Allergens	0
Der p 3	A	Non-allergics	IL-10	2.5	Allergens	0
Der p 3	A	Non-allergics	IL-13	22.6118	Allergens	0.285343
Der p 3	A	Non-allergics	IL-5	5	Allergens	0
Der p 3	A	Non-allergics	IL-9	5	Allergens	0
Der p 3	B	Non-allergics	IL-10	2.5	Allergens	0
Der p 3	B	Non-allergics	IL-13	5	Allergens	0
Der p 3	B	Non-allergics	IL-5	5	Allergens	0
Der p 3	B	Non-allergics	IL-9	5	Allergens	0
Der p 3	H	Allergics	IL-10		Allergens
Der p 3	H	Allergics	IL-13		Allergens
Der p 3	H	Allergics	IL-5		Allergens
Der p 3	H	Allergics	IL-9		Allergens
Der p 3	I	Allergics	IL-10	8.14734	Allergens	0.369827
Der p 3	I	Allergics	IL-13	81.326	Allergens	0.527377
Der p 3	I	Allergics	IL-5	366.842	Allergens	0.551954
Der p 3	I	Allergics	IL-9	33.9748	Allergens	0.346447
Der p 3	J	Allergics	IL-10	2.5	Allergens	0
Der p 3	J	Allergics	IL-13	5	Allergens	0
Der p 3	J	Allergics	IL-5	5	Allergens	0
Der p 3	J	Allergics	IL-9	5	Allergens	0
Der p 3	K	Allergics	IL-10	2.5	Allergens	0
Der p 3	K	Allergics	IL-13	5	Allergens	0
Der p 3	K	Allergics	IL-5	5	Allergens	0
Der p 3	K	Allergics	IL-9	5	Allergens	0
Der p 3	L	Allergics	IL-10	2.5	Allergens	0
Der p 3	L	Allergics	IL-13	14.6976	Allergens	0.203886
Der p 3	L	Allergics	IL-5	42.071	Allergens	0.273686
Der p 3	L	Allergics	IL-9	5	Allergens	0
Der p 3	M	Allergics	IL-10	2.5	Allergens	0
Der p 3	M	Allergics	IL-13	5	Allergens	0
Der p 3	M	Allergics	IL-5	5	Allergens	0
Der p 3	M	Allergics	IL-9	5	Allergens	0
Der p 3	N	Allergics	IL-10	2.5	Allergens	0
Der p 3	N	Allergics	IL-13	10.5163	Allergens	0.140587
Der p 3	N	Allergics	IL-5	22.3748	Allergens	0.192551
Der p 3	N	Allergics	IL-9	5	Allergens	0
Der p 3	O	Allergics	IL-10	2.5	Allergens	0
Der p 3	O	Allergics	IL-13	5	Allergens	0
Der p 3	O	Allergics	IL-5	11.5138	Allergens	0.10718
Der p 3	O	Allergics	IL-9	5	Allergens	0
Der p 3	C	Non-allergics	IL-10		Allergens
Der p 3	C	Non-allergics	IL-13		Allergens
Der p 3	C	Non-allergics	IL-5		Allergens
Der p 3	C	Non-allergics	IL-9		Allergens
Der p 3	P	Allergics	IL-10	2.5	Allergens	0
Der p 3	P	Allergics	IL-13	5	Allergens	0
Der p 3	P	Allergics	IL-5	66.8596	Allergens	0.33321
Der p 3	P	Allergics	IL-9	5	Allergens	0
Der p 3	Q	Allergics	IL-10	2.5	Allergens	0
Der p 3	Q	Allergics	IL-13	28.6627	Allergens	0.330181
Der p 3	Q	Allergics	IL-5	195.221	Allergens	0.470899
Der p 3	Q	Allergics	IL-9	20.5123	Allergens	0.255216
Der p 3	R	Allergics	IL-10	19.9397	Allergens	0.650005
Der p 3	R	Allergics	IL-13	11.1901	Allergens	0.15233
Der p 3	R	Allergics	IL-5	5	Allergens	0
Der p 3	R	Allergics	IL-9	5	Allergens	0
Der p 3	S	Allergics	IL-10	2.5	Allergens	0
Der p 3	S	Allergics	IL-13	22.4012	Allergens	0.283573
Der p 3	S	Allergics	IL-5	172.413	Allergens	0.454934
Der p 3	S	Allergics	IL-9	14.552	Allergens	0.193147
Der p 3	T	Allergics	IL-10	15.1394	Allergens	0.563789
Der p 3	T	Allergics	IL-13	32.8848	Allergens	0.356165
Der p 3	T	Allergics	IL-5	41.5653	Allergens	0.272132
Der p 3	T	Allergics	IL-9	10.1636	Allergens	0.128255
Der p 3	U	Allergics	IL-10	2.5	Allergens	0
Der p 3	U	Allergics	IL-13	5	Allergens	0
Der p 3	U	Allergics	IL-5	5	Allergens	0
Der p 3	U	Allergics	IL-9	5	Allergens	0
Der p 3	D	Non-allergics	IL-10	2.5	Allergens	0
Der p 3	D	Non-allergics	IL-13	5	Allergens	0
Der p 3	D	Non-allergics	IL-5	5	Allergens	0
Der p 3	D	Non-allergics	IL-9	5	Allergens	0
Der p 3	Q	Non-allergics	IL-10	2.5	Allergens	0
Der p 3	Q	Non-allergics	IL-13	5	Allergens	0
Der p 3	Q	Non-allergics	IL-5	5	Allergens	0
Der p 3	Q	Non-allergics	IL-9	5	Allergens	0
Der p 3	E	Non-allergics	IL-10	2.5	Allergens	0
Der p 3	E	Non-allergics	IL-13	5	Allergens	0
Der p 3	E	Non-allergics	IL-5	5	Allergens	0
Der p 3	E	Non-allergics	IL-9	5	Allergens	0
Der p 3	F	Non-allergics	IL-10	2.5	Allergens	0
Der p 3	F	Non-allergics	IL-13	5	Allergens	0
Der p 3	F	Non-allergics	IL-5	14.2637	Allergens	0.1347
Der p 3	F	Non-allergics	IL-9	5	Allergens	0
Der p 3	G	Non-allergics	IL-10	2.5	Allergens	0
Der p 3	G	Non-allergics	IL-13	5	Allergens	0
Der p 3	G	Non-allergics	IL-5	5	Allergens	0
Der p 3	G	Non-allergics	IL-9	5	Allergens	0
Der p 3	H	Non-allergics	IL-10	2.5	Allergens	0
Der p 3	H	Non-allergics	IL-13	5	Allergens	0
Der p 3	H	Non-allergics	IL-5	5	Allergens	0
Der p 3	H	Non-allergics	IL-9	5	Allergens	0
Der p 3	I	Non-allergics	IL-10	2.5	Allergens	0
Der p 3	I	Non-allergics	IL-13	5	Allergens	0
Der p 3	I	Non-allergics	IL-5	5	Allergens	0
Der p 3	I	Non-allergics	IL-9	5	Allergens	0
Der p 3	J	Non-allergics	IL-10	2.5	Allergens	0
Der p 3	J	Non-allergics	IL-13	5	Allergens	0
Der p 3	J	Non-allergics	IL-5	5	Allergens	0
Der p 3	J	Non-allergics	IL-9	5	Allergens	0
Der p 3	K	Non-allergics	IL-10	2.5	Allergens	0
Der p 3	K	Non-allergics	IL-13	5	Allergens	0
Der p 3	K	Non-allergics	IL-5	5	Allergens	0
Der p 3	K	Non-allergics	IL-9	5	Allergens	0
Der p 3	L	Non-allergics	IL-10	2.5	Allergens	0
Der p 3	L	Non-allergics	IL-13	5	Allergens	0
Der p 3	L	Non-allergics	IL-5	5	Allergens	0
Der p 3	L	Non-allergics	IL-9	5	Allergens	0
Der p 3	M	Non-allergics	IL-10	2.5	Allergens	0
Der p 3	M	Non-allergics	IL-13	5	Allergens	0
Der p 3	M	Non-allergics	IL-5	5	Allergens	0
Der p 3	M	Non-allergics	IL-9	5	Allergens	0
Der p 3	N	Non-allergics	IL-10		Allergens
Der p 3	N	Non-allergics	IL-13		Allergens
Der p 3	N	Non-allergics	IL-5		Allergens
Der p 3	N	Non-allergics	IL-9		Allergens
Der p 3	O	Non-allergics	IL-10		Allergens
Der p 3	O	Non-allergics	IL-13		Allergens
Der p 3	O	Non-allergics	IL-5		Allergens
Der p 3	O	Non-allergics	IL-9		Allergens
Der p 4	A	Allergics	IL-10	2.5	Allergens	0
Der p 4	A	Allergics	IL-13	5	Allergens	0
Der p 4	A	Allergics	IL-5	5	Allergens	0
Der p 4	A	Allergics	IL-9	5	Allergens	0
Der p 4	B	Allergics	IL-10		Allergens
Der p 4	B	Allergics	IL-13		Allergens
Der p 4	B	Allergics	IL-5		Allergens
Der p 4	B	Allergics	IL-9		Allergens
Der p 4	C	Allergics	IL-10	2.5	Allergens	0
Der p 4	C	Allergics	IL-13	5	Allergens	0
Der p 4	C	Allergics	IL-5	5	Allergens	0
Der p 4	C	Allergics	IL-9	5	Allergens	0
Der p 4	D	Allergics	IL-10	2.5	Allergens	0
Der p 4	D	Allergics	IL-13	5	Allergens	0
Der p 4	D	Allergics	IL-5	5	Allergens	0
Der p 4	D	Allergics	IL-9	5	Allergens	0
Der p 4	E	Allergics	IL-10	2.5	Allergens	0
Der p 4	E	Allergics	IL-13	12.8182	Allergens	0.178014
Der p 4	E	Allergics	IL-5	5	Allergens	0
Der p 4	E	Allergics	IL-9	5	Allergens	0
Der p 4	F	Allergics	IL-10	2.5	Allergens	0
Der p 4	F	Allergics	IL-13	5	Allergens	0
Der p 4	F	Allergics	IL-5	21.0043	Allergens	0.184429
Der p 4	F	Allergics	IL-9	5	Allergens	0
Der p 4	G	Allergics	IL-10	2.5	Allergens	0
Der p 4	G	Allergics	IL-13	5	Allergens	0
Der p 4	G	Allergics	IL-5	5	Allergens	0
Der p 4	G	Allergics	IL-9	5	Allergens	0
Der p 4	A	Non-allergics	IL-10	2.5	Allergens	0
Der p 4	A	Non-allergics	IL-13	10.2026	Allergens	0.13486
Der p 4	A	Non-allergics	IL-5	5	Allergens	0
Der p 4	A	Non-allergics	IL-9	5	Allergens	0
Der p 4	B	Non-allergics	IL-10	2.5	Allergens	0
Der p 4	B	Non-allergics	IL-13	5	Allergens	0
Der p 4	B	Non-allergics	IL-5	5	Allergens	0
Der p 4	B	Non-allergics	IL-9	5	Allergens	0
Der p 4	H	Allergics	IL-10		Allergens
Der p 4	H	Allergics	IL-13		Allergens
Der p 4	H	Allergics	IL-5		Allergens
Der p 4	H	Allergics	IL-9		Allergens
Der p 4	I	Allergics	IL-10	11.9964	Allergens	0.490947
Der p 4	I	Allergics	IL-13	36.2436	Allergens	0.374554
Der p 4	I	Allergics	IL-5	122.437	Allergens	0.41095
Der p 4	I	Allergics	IL-9	25.7607	Allergens	0.296407
Der p 4	J	Allergics	IL-10	2.5	Allergens	0
Der p 4	J	Allergics	IL-13	5	Allergens	0
Der p 4	J	Allergics	IL-5	5	Allergens	0
Der p 4	J	Allergics	IL-9	5	Allergens	0
Der p 4	K	Allergics	IL-10	2.5	Allergens	0
Der p 4	K	Allergics	IL-13	5	Allergens	0
Der p 4	K	Allergics	IL-5	5	Allergens	0
Der p 4	K	Allergics	IL-9	5	Allergens	0
Der p 4	L	Allergics	IL-10	2.5	Allergens	0
Der p 4	L	Allergics	IL-13	5	Allergens	0
Der p 4	L	Allergics	IL-5	5	Allergens	0
Der p 4	L	Allergics	IL-9	5	Allergens	0
Der p 4	M	Allergics	IL-10	5.43896	Allergens	0.243326
Der p 4	M	Allergics	IL-13	44.8443	Allergens	0.414818
Der p 4	M	Allergics	IL-5	214.757	Allergens	0.483154
Der p 4	M	Allergics	IL-9	5	Allergens	0
Der p 4	N	Allergics	IL-10	2.5	Allergens	0
Der p 4	N	Allergics	IL-13	13.4026	Allergens	0.186445
Der p 4	N	Allergics	IL-5	66.2052	Allergens	0.331946
Der p 4	N	Allergics	IL-9	5	Allergens	0
Der p 4	O	Allergics	IL-10	2.5	Allergens	0
Der p 4	O	Allergics	IL-13	5	Allergens	0
Der p 4	O	Allergics	IL-5	5	Allergens	0
Der p 4	O	Allergics	IL-9	5	Allergens	0
Der p 4	C	Non-allergics	IL-10		Allergens
Der p 4	C	Non-allergics	IL-13		Allergens
Der p 4	C	Non-allergics	IL-5		Allergens
Der p 4	C	Non-allergics	IL-9		Allergens
Der p 4	P	Allergics	IL-10	2.5	Allergens	0
Der p 4	P	Allergics	IL-13	5	Allergens	0
Der p 4	P	Allergics	IL-5	5	Allergens	0
Der p 4	P	Allergics	IL-9	5	Allergens	0
Der p 4	Q	Allergics	IL-10	2.5	Allergens	0
Der p 4	Q	Allergics	IL-13	10.3513	Allergens	0.137596
Der p 4	Q	Allergics	IL-5	53.7215	Allergens	0.305098
Der p 4	Q	Allergics	IL-9	5	Allergens	0
Der p 4	R	Allergics	IL-10	2.5	Allergens	0
Der p 4	R	Allergics	IL-13	5	Allergens	0
Der p 4	R	Allergics	IL-5	5	Allergens	0
Der p 4	R	Allergics	IL-9	5	Allergens	0
Der p 4	S	Allergics	IL-10	2.5	Allergens	0
Der p 4	S	Allergics	IL-13	5	Allergens	0
Der p 4	S	Allergics	IL-5	5	Allergens	0
Der p 4	S	Allergics	IL-9	5	Allergens	0
Der p 4	T	Allergics	IL-10	2.5	Allergens	0
Der p 4	T	Allergics	IL-13	5	Allergens	0
Der p 4	T	Allergics	IL-5	5	Allergens	0
Der p 4	T	Allergics	IL-9	5	Allergens	0
Der p 4	U	Allergics	IL-10	2.5	Allergens	0
Der p 4	U	Allergics	IL-13	5	Allergens	0
Der p 4	U	Allergics	IL-5	5	Allergens	0
Der p 4	U	Allergics	IL-9	5	Allergens	0
Der p 4	D	Non-allergics	IL-10	2.5	Allergens	0
Der p 4	D	Non-allergics	IL-13	5	Allergens	0
Der p 4	D	Non-allergics	IL-5	5	Allergens	0
Der p 4	D	Non-allergics	IL-9	5	Allergens	0
Der p 4	Q	Non-allergics	IL-10	2.5	Allergens	0
Der p 4	Q	Non-allergics	IL-13	5	Allergens	0
Der p 4	Q	Non-allergics	IL-5	5	Allergens	0
Der p 4	Q	Non-allergics	IL-9	5	Allergens	0
Der p 4	E	Non-allergics	IL-10	2.5	Allergens	0
Der p 4	E	Non-allergics	IL-13	5	Allergens	0
Der p 4	E	Non-allergics	IL-5	5	Allergens	0
Der p 4	E	Non-allergics	IL-9	5	Allergens	0
Der p 4	F	Non-allergics	IL-10	2.5	Allergens	0
Der p 4	F	Non-allergics	IL-13	5	Allergens	0
Der p 4	F	Non-allergics	IL-5	24.9948	Allergens	0.20678
Der p 4	F	Non-allergics	IL-9	5	Allergens	0
Der p 4	G	Non-allergics	IL-10	2.5	Allergens	0
Der p 4	G	Non-allergics	IL-13	5	Allergens	0
Der p 4	G	Non-allergics	IL-5	5	Allergens	0
Der p 4	G	Non-allergics	IL-9	5	Allergens	0
Der p 4	H	Non-allergics	IL-10	2.5	Allergens	0
Der p 4	H	Non-allergics	IL-13	5	Allergens	0
Der p 4	H	Non-allergics	IL-5	5	Allergens	0
Der p 4	H	Non-allergics	IL-9	5	Allergens	0
Der p 4	I	Non-allergics	IL-10	2.5	Allergens	0
Der p 4	I	Non-allergics	IL-13	5	Allergens	0
Der p 4	I	Non-allergics	IL-5	5	Allergens	0
Der p 4	I	Non-allergics	IL-9	5	Allergens	0
Der p 4	J	Non-allergics	IL-10	2.5	Allergens	0
Der p 4	J	Non-allergics	IL-13	5	Allergens	0
Der p 4	J	Non-allergics	IL-5	5	Allergens	0
Der p 4	J	Non-allergics	IL-9	5	Allergens	0
Der p 4	K	Non-allergics	IL-10	2.5	Allergens	0
Der p 4	K	Non-allergics	IL-13	5	Allergens	0
Der p 4	K	Non-allergics	IL-5	5	Allergens	0
Der p 4	K	Non-allergics	IL-9	5	Allergens	0
Der p 4	L	Non-allergics	IL-10	2.5	Allergens	0
Der p 4	L	Non-allergics	IL-13	5	Allergens	0
Der p 4	L	Non-allergics	IL-5	5	Allergens	0
Der p 4	L	Non-allergics	IL-9	5	Allergens	0
Der p 4	M	Non-allergics	IL-10	2.5	Allergens	0
Der p 4	M	Non-allergics	IL-13	5	Allergens	0
Der p 4	M	Non-allergics	IL-5	5	Allergens	0
Der p 4	M	Non-allergics	IL-9	5	Allergens	0
Der p 4	N	Non-allergics	IL-10		Allergens
Der p 4	N	Non-allergics	IL-13		Allergens
Der p 4	N	Non-allergics	IL-5		Allergens
Der p 4	N	Non-allergics	IL-9		Allergens
Der p 4	O	Non-allergics	IL-10		Allergens
Der p 4	O	Non-allergics	IL-13		Allergens
Der p 4	O	Non-allergics	IL-5		Allergens
Der p 4	O	Non-allergics	IL-9		Allergens
Der p 5	A	Allergics	IL-10	2.5	Allergens	0
Der p 5	A	Allergics	IL-13	5	Allergens	0
Der p 5	A	Allergics	IL-5	14.6709	Allergens	0.138316
Der p 5	A	Allergics	IL-9	5	Allergens	0
Der p 5	B	Allergics	IL-10		Allergens
Der p 5	B	Allergics	IL-13		Allergens
Der p 5	B	Allergics	IL-5		Allergens
Der p 5	B	Allergics	IL-9		Allergens
Der p 5	C	Allergics	IL-10	2.5	Allergens	0
Der p 5	C	Allergics	IL-13	5	Allergens	0
Der p 5	C	Allergics	IL-5	25.2813	Allergens	0.208244
Der p 5	C	Allergics	IL-9	5	Allergens	0
Der p 5	D	Allergics	IL-10	2.5	Allergens	0
Der p 5	D	Allergics	IL-13	5	Allergens	0
Der p 5	D	Allergics	IL-5	5	Allergens	0
Der p 5	D	Allergics	IL-9	5	Allergens	0
Der p 5	E	Allergics	IL-10	2.5	Allergens	0
Der p 5	E	Allergics	IL-13	5	Allergens	0
Der p 5	E	Allergics	IL-5	5	Allergens	0
Der p 5	E	Allergics	IL-9	5	Allergens	0
Der p 5	F	Allergics	IL-10	2.5	Allergens	0
Der p 5	F	Allergics	IL-13	5	Allergens	0
Der p 5	F	Allergics	IL-5	5	Allergens	0
Der p 5	F	Allergics	IL-9	5	Allergens	0
Der p 5	G	Allergics	IL-10	2.5	Allergens	0
Der p 5	G	Allergics	IL-13	5	Allergens	0
Der p 5	G	Allergics	IL-5	5	Allergens	0
Der p 5	G	Allergics	IL-9	5	Allergens	0
Der p 5	A	Non-allergics	IL-10	2.5	Allergens	0
Der p 5	A	Non-allergics	IL-13	5	Allergens	0
Der p 5	A	Non-allergics	IL-5	5	Allergens	0
Der p 5	A	Non-allergics	IL-9	5	Allergens	0
Der p 5	B	Non-allergics	IL-10	2.5	Allergens	0
Der p 5	B	Non-allergics	IL-13	5	Allergens	0
Der p 5	B	Non-allergics	IL-5	5	Allergens	0
Der p 5	B	Non-allergics	IL-9	5	Allergens	0
Der p 5	H	Allergics	IL-10		Allergens
Der p 5	H	Allergics	IL-13		Allergens
Der p 5	H	Allergics	IL-5		Allergens
Der p 5	H	Allergics	IL-9		Allergens
Der p 5	I	Allergics	IL-10	2.5	Allergens	0
Der p 5	I	Allergics	IL-13	18.6736	Allergens	0.249158
Der p 5	I	Allergics	IL-5	64.8828	Allergens	0.329354
Der p 5	I	Allergics	IL-9	5	Allergens	0
Der p 5	J	Allergics	IL-10	2.5	Allergens	0
Der p 5	J	Allergics	IL-13	5	Allergens	0
Der p 5	J	Allergics	IL-5	5	Allergens	0
Der p 5	J	Allergics	IL-9	5	Allergens	0
Der p 5	K	Allergics	IL-10	2.5	Allergens	0
Der p 5	K	Allergics	IL-13	5	Allergens	0
Der p 5	K	Allergics	IL-5	5	Allergens	0
Der p 5	K	Allergics	IL-9	5	Allergens	0
Der p 5	L	Allergics	IL-10	2.5	Allergens	0
Der p 5	L	Allergics	IL-13	5	Allergens	0
Der p 5	L	Allergics	IL-5	5	Allergens	0
Der p 5	L	Allergics	IL-9	5	Allergens	0
Der p 5	M	Allergics	IL-10	19.0769	Allergens	0.636158
Der p 5	M	Allergics	IL-13	427.809	Allergens	0.841307
Der p 5	M	Allergics	IL-5	4212.81	Allergens	0.865606
Der p 5	M	Allergics	IL-9	18.0645	Allergens	0.232241
Der p 5	N	Allergics	IL-10	2.5	Allergens	0
Der p 5	N	Allergics	IL-13	13.5306	Allergens	0.188242
Der p 5	N	Allergics	IL-5	65.9075	Allergens	0.331367
Der p 5	N	Allergics	IL-9	5	Allergens	0
Der p 5	O	Allergics	IL-10	2.5	Allergens	0
Der p 5	O	Allergics	IL-13	5	Allergens	0
Der p 5	O	Allergics	IL-5	5	Allergens	0
Der p 5	O	Allergics	IL-9	5	Allergens	0
Der p 5	C	Non-allergics	IL-10		Allergens
Der p 5	C	Non-allergics	IL-13		Allergens
Der p 5	C	Non-allergics	IL-5		Allergens
Der p 5	C	Non-allergics	IL-9		Allergens
Der p 5	P	Allergics	IL-10	2.5	Allergens	0
Der p 5	P	Allergics	IL-13	5	Allergens	0
Der p 5	P	Allergics	IL-5	5	Allergens	0
Der p 5	P	Allergics	IL-9	5	Allergens	0
Der p 5	Q	Allergics	IL-10	2.5	Allergens	0
Der p 5	Q	Allergics	IL-13	18.3712	Allergens	0.246072
Der p 5	Q	Allergics	IL-5	127.394	Allergens	0.41605
Der p 5	Q	Allergics	IL-9	5	Allergens	0
Der p 5	R	Allergics	IL-10	2.5	Allergens	0
Der p 5	R	Allergics	IL-13	5	Allergens	0
Der p 5	R	Allergics	IL-5	5	Allergens	0
Der p 5	R	Allergics	IL-9	5	Allergens	0
Der p 5	S	Allergics	IL-10	5.28099	Allergens	0.234099
Der p 5	S	Allergics	IL-13	12.5184	Allergens	0.17354
Der p 5	S	Allergics	IL-5	15.8909	Allergens	0.148581
Der p 5	S	Allergics	IL-9	5	Allergens	0
Der p 5	T	Allergics	IL-10	2.5	Allergens	0
Der p 5	T	Allergics	IL-13	34.0201	Allergens	0.362583
Der p 5	T	Allergics	IL-5	76.8502	Allergens	0.351105
Der p 5	T	Allergics	IL-9	18.6269	Allergens	0.237783
Der p 5	U	Allergics	IL-10	2.5	Allergens	0
Der p 5	U	Allergics	IL-13	35.3272	Allergens	0.369712
Der p 5	U	Allergics	IL-5	284.203	Allergens	0.519156
Der p 5	U	Allergics	IL-9	19.2503	Allergens	0.243735
Der p 5	D	Non-allergics	IL-10	2.5	Allergens	0
Der p 5	D	Non-allergics	IL-13	10.4851	Allergens	0.140024
Der p 5	D	Non-allergics	IL-5	5	Allergens	0
Der p 5	D	Non-allergics	IL-9	5	Allergens	0
Der p 5	Q	Non-allergics	IL-10	2.5	Allergens	0
Der p 5	Q	Non-allergics	IL-13	5	Allergens	0
Der p 5	Q	Non-allergics	IL-5	5	Allergens	0
Der p 5	Q	Non-allergics	IL-9	5	Allergens	0
Der p 5	E	Non-allergics	IL-10	2.5	Allergens	0
Der p 5	E	Non-allergics	IL-13	5	Allergens	0
Der p 5	E	Non-allergics	IL-5	5	Allergens	0
Der p 5	E	Non-allergics	IL-9	5	Allergens	0
Der p 5	F	Non-allergics	IL-10	2.5	Allergens	0
Der p 5	F	Non-allergics	IL-13	5	Allergens	0
Der p 5	F	Non-allergics	IL-5	23.696	Allergens	0.199923
Der p 5	F	Non-allergics	IL-9	5	Allergens	0
Der p 5	G	Non-allergics	IL-10	2.5	Allergens	0
Der p 5	G	Non-allergics	IL-13	5	Allergens	0
Der p 5	G	Non-allergics	IL-5	5	Allergens	0
Der p 5	G	Non-allergics	IL-9	5	Allergens	0
Der p 5	H	Non-allergics	IL-10	2.5	Allergens	0
Der p 5	H	Non-allergics	IL-13	5	Allergens	0
Der p 5	H	Non-allergics	IL-5	5	Allergens	0
Der p 5	H	Non-allergics	IL-9	5	Allergens	0
Der p 5	I	Non-allergics	IL-10	2.5	Allergens	0
Der p 5	I	Non-allergics	IL-13	5	Allergens	0
Der p 5	I	Non-allergics	IL-5	5	Allergens	0
Der p 5	I	Non-allergics	IL-9	5	Allergens	0
Der p 5	J	Non-allergics	IL-10	2.5	Allergens	0
Der p 5	J	Non-allergics	IL-13	5	Allergens	0
Der p 5	J	Non-allergics	IL-5	5	Allergens	0
Der p 5	J	Non-allergics	IL-9	5	Allergens	0
Der p 5	K	Non-allergics	IL-10	2.5	Allergens	0
Der p 5	K	Non-allergics	IL-13	12.5395	Allergens	0.173858
Der p 5	K	Non-allergics	IL-5	5	Allergens	0
Der p 5	K	Non-allergics	IL-9	5	Allergens	0
Der p 5	L	Non-allergics	IL-10	2.5	Allergens	0
Der p 5	L	Non-allergics	IL-13	5	Allergens	0
Der p 5	L	Non-allergics	IL-5	5	Allergens	0
Der p 5	L	Non-allergics	IL-9	5	Allergens	0
Der p 5	M	Non-allergics	IL-10	2.5	Allergens	0
Der p 5	M	Non-allergics	IL-13	5	Allergens	0
Der p 5	M	Non-allergics	IL-5	5	Allergens	0
Der p 5	M	Non-allergics	IL-9	5	Allergens	0
Der p 5	N	Non-allergics	IL-10		Allergens
Der p 5	N	Non-allergics	IL-13		Allergens
Der p 5	N	Non-allergics	IL-5		Allergens
Der p 5	N	Non-allergics	IL-9		Allergens
Der p 5	O	Non-allergics	IL-10		Allergens
Der p 5	O	Non-allergics	IL-13		Allergens
Der p 5	O	Non-allergics	IL-5		Allergens
Der p 5	O	Non-allergics	IL-9		Allergens
Der f 7	A	Allergics	IL-10	14.4943	Allergens	0.550159
Der f 7	A	Allergics	IL-13	22.9823	Allergens	0.288416
Der f 7	A	Allergics	IL-5	51.0836	Allergens	0.298628
Der f 7	A	Allergics	IL-9	5	Allergens	0
Der f 7	B	Allergics	IL-10		Allergens
Der f 7	B	Allergics	IL-13		Allergens
Der f 7	B	Allergics	IL-5		Allergens
Der f 7	B	Allergics	IL-9		Allergens
Der f 7	C	Allergics	IL-10	7.4693	Allergens	0.342626
Der f 7	C	Allergics	IL-13	5	Allergens	0
Der f 7	C	Allergics	IL-5	41.5173	Allergens	0.271984
Der f 7	C	Allergics	IL-9	5	Allergens	0
Der f 7	D	Allergics	IL-10	2.5	Allergens	0
Der f 7	D	Allergics	IL-13	17.0026	Allergens	0.231433
Der f 7	D	Allergics	IL-5	37.0789	Allergens	0.257456
Der f 7	D	Allergics	IL-9	5	Allergens	0
Der f 7	E	Allergics	IL-10	2.5	Allergens	0
Der f 7	E	Allergics	IL-13	5	Allergens	0
Der f 7	E	Allergics	IL-5	5	Allergens	0
Der f 7	E	Allergics	IL-9	5	Allergens	0
Der f 7	F	Allergics	IL-10	2.5	Allergens	0
Der f 7	F	Allergics	IL-13	5	Allergens	0
Der f 7	F	Allergics	IL-5	23.2684	Allergens	0.197583
Der f 7	F	Allergics	IL-9	5	Allergens	0
Der f 7	G	Allergics	IL-10	2.5	Allergens	0
Der f 7	G	Allergics	IL-13	10.7764	Allergens	0.145206
Der f 7	G	Allergics	IL-5	15.8516	Allergens	0.148263
Der f 7	G	Allergics	IL-9	5	Allergens	0
Der f 7	A	Non-allergics	IL-10	2.5	Allergens	0
Der f 7	A	Non-allergics	IL-13	5	Allergens	0
Der f 7	A	Non-allergics	IL-5	5	Allergens	0
Der f 7	A	Non-allergics	IL-9	5	Allergens	0
Der f 7	B	Non-allergics	IL-10	2.5	Allergens	0
Der f 7	B	Non-allergics	IL-13	5	Allergens	0
Der f 7	B	Non-allergics	IL-5	5	Allergens	0
Der f 7	B	Non-allergics	IL-9	5	Allergens	0
Der f 7	H	Allergics	IL-10		Allergens
Der f 7	H	Allergics	IL-13		Allergens
Der f 7	H	Allergics	IL-5		Allergens
Der f 7	H	Allergics	IL-9		Allergens
Der f 7	I	Allergics	IL-10	9.02846	Allergens	0.401973
Der f 7	I	Allergics	IL-13	37.7316	Allergens	0.382162
Der f 7	I	Allergics	IL-5	51.1275	Allergens	0.298738
Der f 7	I	Allergics	IL-9	23.3232	Allergens	0.278435
Der f 7	J	Allergics	IL-10	2.5	Allergens	0
Der f 7	J	Allergics	IL-13	5	Allergens	0
Der f 7	J	Allergics	IL-5	5	Allergens	0
Der f 7	J	Allergics	IL-9	5	Allergens	0
Der f 7	K	Allergics	IL-10	2.5	Allergens	0
Der f 7	K	Allergics	IL-13	5	Allergens	0
Der f 7	K	Allergics	IL-5	5	Allergens	0
Der f 7	K	Allergics	IL-9	5	Allergens	0
Der f 7	L	Allergics	IL-10	2.5	Allergens	0
Der f 7	L	Allergics	IL-13	10.8719	Allergens	0.146874
Der f 7	L	Allergics	IL-5	18.9512	Allergens	0.171212
Der f 7	L	Allergics	IL-9	5	Allergens	0
Der f 7	M	Allergics	IL-10	2.5	Allergens	0
Der f 7	M	Allergics	IL-13	5	Allergens	0
Der f 7	M	Allergics	IL-5	5	Allergens	0
Der f 7	M	Allergics	IL-9	5	Allergens	0
Der f 7	N	Allergics	IL-10	2.5	Allergens	0
Der f 7	N	Allergics	IL-13	5	Allergens	0
Der f 7	N	Allergics	IL-5	5	Allergens	0
Der f 7	N	Allergics	IL-9	5	Allergens	0
Der f 7	O	Allergics	IL-10	2.5	Allergens	0
Der f 7	O	Allergics	IL-13	5	Allergens	0
Der f 7	O	Allergics	IL-5	59.547	Allergens	0.318327
Der f 7	O	Allergics	IL-9	5	Allergens	0
Der f 7	C	Non-allergics	IL-10		Allergens
Der f 7	C	Non-allergics	IL-13		Allergens
Der f 7	C	Non-allergics	IL-5		Allergens
Der f 7	C	Non-allergics	IL-9		Allergens
Der f 7	P	Allergics	IL-10	2.5	Allergens	0
Der f 7	P	Allergics	IL-13	5	Allergens	0
Der f 7	P	Allergics	IL-5	5	Allergens	0
Der f 7	P	Allergics	IL-9	5	Allergens	0
Der f 7	Q	Allergics	IL-10	2.5	Allergens	0
Der f 7	Q	Allergics	IL-13	17.2798	Allergens	0.23449
Der f 7	Q	Allergics	IL-5	60.3184	Allergens	0.31998
Der f 7	Q	Allergics	IL-9	5	Allergens	0
Der f 7	R	Allergics	IL-10	9.07802	Allergens	0.403686
Der f 7	R	Allergics	IL-13	5	Allergens	0
Der f 7	R	Allergics	IL-5	5	Allergens	0
Der f 7	R	Allergics	IL-9	5	Allergens	0
Der f 7	S	Allergics	IL-10	2.5	Allergens	0
Der f 7	S	Allergics	IL-13	12.6146	Allergens	0.174988
Der f 7	S	Allergics	IL-5	5	Allergens	0
Der f 7	S	Allergics	IL-9	5	Allergens	0
Der f 7	T	Allergics	IL-10	2.5	Allergens	0
Der f 7	T	Allergics	IL-13	10.9729	Allergens	0.148622
Der f 7	T	Allergics	IL-5	5	Allergens	0
Der f 7	T	Allergics	IL-9	5	Allergens	0
Der f 7	U	Allergics	IL-10	15.3666	Allergens	0.568454
Der f 7	U	Allergics	IL-13	250.301	Allergens	0.739952
Der f 7	U	Allergics	IL-5	3397.73	Allergens	0.837977
Der f 7	U	Allergics	IL-9	221.701	Allergens	0.685577
Der f 7	D	Non-allergics	IL-10	2.5	Allergens	0
Der f 7	D	Non-allergics	IL-13	5	Allergens	0
Der f 7	D	Non-allergics	IL-5	5	Allergens	0
Der f 7	D	Non-allergics	IL-9	5	Allergens	0
Der f 7	Q	Non-allergics	IL-10	2.5	Allergens	0
Der f 7	Q	Non-allergics	IL-13	5	Allergens	0
Der f 7	Q	Non-allergics	IL-5	5	Allergens	0
Der f 7	Q	Non-allergics	IL-9	5	Allergens	0
Der f 7	E	Non-allergics	IL-10	2.5	Allergens	0
Der f 7	E	Non-allergics	IL-13	5	Allergens	0
Der f 7	E	Non-allergics	IL-5	5	Allergens	0
Der f 7	E	Non-allergics	IL-9	5	Allergens	0
Der f 7	F	Non-allergics	IL-10	2.5	Allergens	0
Der f 7	F	Non-allergics	IL-13	5	Allergens	0
Der f 7	F	Non-allergics	IL-5	5	Allergens	0
Der f 7	F	Non-allergics	IL-9	5	Allergens	0
Der f 7	G	Non-allergics	IL-10	2.5	Allergens	0
Der f 7	G	Non-allergics	IL-13	5	Allergens	0
Der f 7	G	Non-allergics	IL-5	5	Allergens	0
Der f 7	G	Non-allergics	IL-9	5	Allergens	0
Der f 7	H	Non-allergics	IL-10	2.5	Allergens	0
Der f 7	H	Non-allergics	IL-13	5	Allergens	0
Der f 7	H	Non-allergics	IL-5	5	Allergens	0
Der f 7	H	Non-allergics	IL-9	5	Allergens	0
Der f 7	I	Non-allergics	IL-10	2.5	Allergens	0
Der f 7	I	Non-allergics	IL-13	5	Allergens	0
Der f 7	I	Non-allergics	IL-5	5	Allergens	0
Der f 7	I	Non-allergics	IL-9	5	Allergens	0
Der f 7	J	Non-allergics	IL-10	2.5	Allergens	0
Der f 7	J	Non-allergics	IL-13	5	Allergens	0
Der f 7	J	Non-allergics	IL-5	5	Allergens	0
Der f 7	J	Non-allergics	IL-9	5	Allergens	0
Der f 7	K	Non-allergics	IL-10	6.87344	Allergens	0.316602
Der f 7	K	Non-allergics	IL-13	5	Allergens	0
Der f 7	K	Non-allergics	IL-5	5	Allergens	0
Der f 7	K	Non-allergics	IL-9	5	Allergens	0
Der f 7	L	Non-allergics	IL-10	25.6918	Allergens	0.729348
Der f 7	L	Non-allergics	IL-13	16.4996	Allergens	0.225754
Der f 7	L	Non-allergics	IL-5	5	Allergens	0
Der f 7	L	Non-allergics	IL-9	5	Allergens	0
Der f 7	M	Non-allergics	IL-10	2.5	Allergens	0
Der f 7	M	Non-allergics	IL-13	5	Allergens	0
Der f 7	M	Non-allergics	IL-5	5	Allergens	0
Der f 7	M	Non-allergics	IL-9	5	Allergens	0
Der f 7	N	Non-allergics	IL-10		Allergens
Der f 7	N	Non-allergics	IL-13		Allergens
Der f 7	N	Non-allergics	IL-5		Allergens
Der f 7	N	Non-allergics	IL-9		Allergens
Der f 7	O	Non-allergics	IL-10		Allergens
Der f 7	O	Non-allergics	IL-13		Allergens
Der f 7	O	Non-allergics	IL-5		Allergens
Der f 7	O	Non-allergics	IL-9		Allergens
Der f 8	A	Allergics	IL-10	2.5	Allergens	0
Der f 8	A	Allergics	IL-13	5	Allergens	0
Der f 8	A	Allergics	IL-5	5	Allergens	0
Der f 8	A	Allergics	IL-9	5	Allergens	0
Der f 8	B	Allergics	IL-10		Allergens
Der f 8	B	Allergics	IL-13		Allergens
Der f 8	B	Allergics	IL-5		Allergens
Der f 8	B	Allergics	IL-9		Allergens
Der f 8	C	Allergics	IL-10	2.5	Allergens	0
Der f 8	C	Allergics	IL-13	13.2546	Allergens	0.184345
Der f 8	C	Allergics	IL-5	5	Allergens	0
Der f 8	C	Allergics	IL-9	5	Allergens	0
Der f 8	D	Allergics	IL-10	2.5	Allergens	0
Der f 8	D	Allergics	IL-13	5	Allergens	0
Der f 8	D	Allergics	IL-5	5	Allergens	0
Der f 8	D	Allergics	IL-9	5	Allergens	0
Der f 8	E	Allergics	IL-10	2.5	Allergens	0
Der f 8	E	Allergics	IL-13	5	Allergens	0
Der f 8	E	Allergics	IL-5	5	Allergens	0
Der f 8	E	Allergics	IL-9	5	Allergens	0
Der f 8	F	Allergics	IL-10	2.5	Allergens	0
Der f 8	F	Allergics	IL-13	5	Allergens	0
Der f 8	F	Allergics	IL-5	23.0734	Allergens	0.196502
Der f 8	F	Allergics	IL-9	5	Allergens	0
Der f 8	G	Allergics	IL-10	2.5	Allergens	0
Der f 8	G	Allergics	IL-13	5	Allergens	0
Der f 8	G	Allergics	IL-5	22.3761	Allergens	0.192558
Der f 8	G	Allergics	IL-9	5	Allergens	0
Der f 8	A	Non-allergics	IL-10	2.5	Allergens	0
Der f 8	A	Non-allergics	IL-13	16.4312	Allergens	0.224969
Der f 8	A	Non-allergics	IL-5	5	Allergens	0
Der f 8	A	Non-allergics	IL-9	5	Allergens	0
Der f 8	B	Non-allergics	IL-10	2.5	Allergens	0
Der f 8	B	Non-allergics	IL-13	5	Allergens	0
Der f 8	B	Non-allergics	IL-5	5	Allergens	0
Der f 8	B	Non-allergics	IL-9	5	Allergens	0
Der f 8	H	Allergics	IL-10		Allergens
Der f 8	H	Allergics	IL-13		Allergens
Der f 8	H	Allergics	IL-5		Allergens
Der f 8	H	Allergics	IL-9		Allergens
Der f 8	I	Allergics	IL-10	2.5	Allergens	0
Der f 8	I	Allergics	IL-13	5	Allergens	0
Der f 8	I	Allergics	IL-5	5	Allergens	0
Der f 8	I	Allergics	IL-9	5	Allergens	0
Der f 8	J	Allergics	IL-10	2.5	Allergens	0
Der f 8	J	Allergics	IL-13	5	Allergens	0
Der f 8	J	Allergics	IL-5	5	Allergens	0
Der f 8	J	Allergics	IL-9	5	Allergens	0
Der f 8	K	Allergics	IL-10	2.5	Allergens	0
Der f 8	K	Allergics	IL-13	11.9619	Allergens	0.164941
Der f 8	K	Allergics	IL-5	5	Allergens	0
Der f 8	K	Allergics	IL-9	5	Allergens	0
Der f 8	L	Allergics	IL-10	2.5	Allergens	0
Der f 8	L	Allergics	IL-13	5	Allergens	0
Der f 8	L	Allergics	IL-5	5	Allergens	0
Der f 8	L	Allergics	IL-9	5	Allergens	0
Der f 8	M	Allergics	IL-10	2.5	Allergens	0
Der f 8	M	Allergics	IL-13	5	Allergens	0
Der f 8	M	Allergics	IL-5	5	Allergens	0
Der f 8	M	Allergics	IL-9	5	Allergens	0
Der f 8	N	Allergics	IL-10	2.5	Allergens	0
Der f 8	N	Allergics	IL-13	13.7216	Allergens	0.190893
Der f 8	N	Allergics	IL-5	40.1216	Allergens	0.26759
Der f 8	N	Allergics	IL-9	5	Allergens	0
Der f 8	O	Allergics	IL-10	2.5	Allergens	0
Der f 8	O	Allergics	IL-13	5	Allergens	0
Der f 8	O	Allergics	IL-5	5	Allergens	0
Der f 8	O	Allergics	IL-9	5	Allergens	0
Der f 8	C	Non-allergics	IL-10		Allergens
Der f 8	C	Non-allergics	IL-13		Allergens
Der f 8	C	Non-allergics	IL-5		Allergens
Der f 8	C	Non-allergics	IL-9		Allergens
Der f 8	P	Allergics	IL-10	2.5	Allergens	0
Der f 8	P	Allergics	IL-13	5	Allergens	0
Der f 8	P	Allergics	IL-5	5	Allergens	0
Der f 8	P	Allergics	IL-9	5	Allergens	0
Der f 8	Q	Allergics	IL-10	2.5	Allergens	0
Der f 8	Q	Allergics	IL-13	21.1708	Allergens	0.272892
Der f 8	Q	Allergics	IL-5	93.2554	Allergens	0.375967
Der f 8	Q	Allergics	IL-9	5	Allergens	0
Der f 8	R	Allergics	IL-10	2.5	Allergens	0
Der f 8	R	Allergics	IL-13	5	Allergens	0
Der f 8	R	Allergics	IL-5	5	Allergens	0
Der f 8	R	Allergics	IL-9	5	Allergens	0
Der f 8	S	Allergics	IL-10	2.5	Allergens	0
Der f 8	S	Allergics	IL-13	5	Allergens	0
Der f 8	S	Allergics	IL-5	36.1358	Allergens	0.254145
Der f 8	S	Allergics	IL-9	5	Allergens	0
Der f 8	T	Allergics	IL-10	2.5	Allergens	0
Der f 8	T	Allergics	IL-13	5	Allergens	0
Der f 8	T	Allergics	IL-5	5	Allergens	0
Der f 8	T	Allergics	IL-9	5	Allergens	0
Der f 8	U	Allergics	IL-10	2.5	Allergens	0
Der f 8	U	Allergics	IL-13	5	Allergens	0
Der f 8	U	Allergics	IL-5	5	Allergens	0
Der f 8	U	Allergics	IL-9	5	Allergens	0
Der f 8	D	Non-allergics	IL-10	2.5	Allergens	0
Der f 8	D	Non-allergics	IL-13	5	Allergens	0
Der f 8	D	Non-allergics	IL-5	5	Allergens	0
Der f 8	D	Non-allergics	IL-9	5	Allergens	0
Der f 8	Q	Non-allergics	IL-10	2.5	Allergens	0
Der f 8	Q	Non-allergics	IL-13	5	Allergens	0
Der f 8	Q	Non-allergics	IL-5	5	Allergens	0
Der f 8	Q	Non-allergics	IL-9	5	Allergens	0
Der f 8	E	Non-allergics	IL-10	2.5	Allergens	0
Der f 8	E	Non-allergics	IL-13	5	Allergens	0
Der f 8	E	Non-allergics	IL-5	5	Allergens	0
Der f 8	E	Non-allergics	IL-9	5	Allergens	0
Der f 8	F	Non-allergics	IL-10	2.5	Allergens	0
Der f 8	F	Non-allergics	IL-13	5	Allergens	0
Der f 8	F	Non-allergics	IL-5	38.9169	Allergens	0.263672
Der f 8	F	Non-allergics	IL-9	5	Allergens	0
Der f 8	G	Non-allergics	IL-10	2.5	Allergens	0
Der f 8	G	Non-allergics	IL-13	5	Allergens	0
Der f 8	G	Non-allergics	IL-5	5	Allergens	0
Der f 8	G	Non-allergics	IL-9	5	Allergens	0
Der f 8	H	Non-allergics	IL-10	2.5	Allergens	0
Der f 8	H	Non-allergics	IL-13	10.7321	Allergens	0.144427
Der f 8	H	Non-allergics	IL-5	5	Allergens	0
Der f 8	H	Non-allergics	IL-9	5	Allergens	0
Der f 8	I	Non-allergics	IL-10	2.5	Allergens	0
Der f 8	I	Non-allergics	IL-13	5	Allergens	0
Der f 8	I	Non-allergics	IL-5	5	Allergens	0
Der f 8	I	Non-allergics	IL-9	5	Allergens	0
Der f 8	J	Non-allergics	IL-10	2.5	Allergens	0
Der f 8	J	Non-allergics	IL-13	5	Allergens	0
Der f 8	J	Non-allergics	IL-5	5	Allergens	0
Der f 8	J	Non-allergics	IL-9	5	Allergens	0
Der f 8	K	Non-allergics	IL-10	2.5	Allergens	0
Der f 8	K	Non-allergics	IL-13	5	Allergens	0
Der f 8	K	Non-allergics	IL-5	5	Allergens	0
Der f 8	K	Non-allergics	IL-9	5	Allergens	0
Der f 8	L	Non-allergics	IL-10	2.5	Allergens	0
Der f 8	L	Non-allergics	IL-13	5	Allergens	0
Der f 8	L	Non-allergics	IL-5	5	Allergens	0
Der f 8	L	Non-allergics	IL-9	5	Allergens	0
Der f 8	M	Non-allergics	IL-10	2.5	Allergens	0
Der f 8	M	Non-allergics	IL-13	5	Allergens	0
Der f 8	M	Non-allergics	IL-5	5	Allergens	0
Der f 8	M	Non-allergics	IL-9	5	Allergens	0
Der f 8	N	Non-allergics	IL-10		Allergens
Der f 8	N	Non-allergics	IL-13		Allergens
Der f 8	N	Non-allergics	IL-5		Allergens
Der f 8	N	Non-allergics	IL-9		Allergens
Der f 8	O	Non-allergics	IL-10		Allergens
Der f 8	O	Non-allergics	IL-13		Allergens
Der f 8	O	Non-allergics	IL-5		Allergens
Der f 8	O	Non-allergics	IL-9		Allergens
Der p 10	A	Allergics	IL-10	2.5	Allergens	0
Der p 10	A	Allergics	IL-13	5	Allergens	0
Der p 10	A	Allergics	IL-5	5	Allergens	0
Der p 10	A	Allergics	IL-9	5	Allergens	0
Der p 10	B	Allergics	IL-10		Allergens
Der p 10	B	Allergics	IL-13		Allergens
Der p 10	B	Allergics	IL-5		Allergens
Der p 10	B	Allergics	IL-9		Allergens
Der p 10	C	Allergics	IL-10	2.5	Allergens	0
Der p 10	C	Allergics	IL-13	11.223	Allergens	0.152885
Der p 10	C	Allergics	IL-5	20.8855	Allergens	0.1837
Der p 10	C	Allergics	IL-9	17.6431	Allergens	0.227973
Der p 10	D	Allergics	IL-10	2.5	Allergens	0
Der p 10	D	Allergics	IL-13	15.7226	Allergens	0.216633
Der p 10	D	Allergics	IL-5	5	Allergens	0
Der p 10	D	Allergics	IL-9	5	Allergens	0
Der p 10	E	Allergics	IL-10	2.5	Allergens	0
Der p 10	E	Allergics	IL-13	5	Allergens	0
Der p 10	E	Allergics	IL-5	5	Allergens	0
Der p 10	E	Allergics	IL-9	5	Allergens	0
Der p 10	F	Allergics	IL-10	6.01781	Allergens	0.274985
Der p 10	F	Allergics	IL-13	14.6478	Allergens	0.203244
Der p 10	F	Allergics	IL-5	153.492	Allergens	0.439997
Der p 10	F	Allergics	IL-9	49.7574	Allergens	0.415429
Der p 10	G	Allergics	IL-10	2.5	Allergens	0
Der p 10	G	Allergics	IL-13	16.7636	Allergens	0.228756
Der p 10	G	Allergics	IL-5	38.3091	Allergens	0.26165
Der p 10	G	Allergics	IL-9	5	Allergens	0
Der p 10	A	Non-allergics	IL-10	2.5	Allergens	0
Der p 10	A	Non-allergics	IL-13	18.974	Allergens	0.252177
Der p 10	A	Non-allergics	IL-5	5	Allergens	0
Der p 10	A	Non-allergics	IL-9	5	Allergens	0
Der p 10	B	Non-allergics	IL-10	2.5	Allergens	0
Der p 10	B	Non-allergics	IL-13	5	Allergens	0
Der p 10	B	Non-allergics	IL-5	5	Allergens	0
Der p 10	B	Non-allergics	IL-9	5	Allergens	0
Der p 10	H	Allergics	IL-10		Allergens
Der p 10	H	Allergics	IL-13		Allergens
Der p 10	H	Allergics	IL-5		Allergens
Der p 10	H	Allergics	IL-9		Allergens
Der p 10	I	Allergics	IL-10	2.5	Allergens	0
Der p 10	I	Allergics	IL-13	28.0074	Allergens	0.325808
Der p 10	I	Allergics	IL-5	95.5444	Allergens	0.379083
Der p 10	I	Allergics	IL-9	5	Allergens	0
Der p 10	J	Allergics	IL-10	2.5	Allergens	0
Der p 10	J	Allergics	IL-13	5	Allergens	0
Der p 10	J	Allergics	IL-5	5	Allergens	0
Der p 10	J	Allergics	IL-9	5	Allergens	0
Der p 10	K	Allergics	IL-10	2.5	Allergens	0
Der p 10	K	Allergics	IL-13	5	Allergens	0
Der p 10	K	Allergics	IL-5	5	Allergens	0
Der p 10	K	Allergics	IL-9	5	Allergens	0
Der p 10	L	Allergics	IL-10	2.5	Allergens	0
Der p 10	L	Allergics	IL-13	10.0113	Allergens	0.13128
Der p 10	L	Allergics	IL-5	13.6798	Allergens	0.129329
Der p 10	L	Allergics	IL-9	5	Allergens	0
Der p 10	M	Allergics	IL-10	2.5	Allergens	0
Der p 10	M	Allergics	IL-13	5	Allergens	0
Der p 10	M	Allergics	IL-5	5	Allergens	0
Der p 10	M	Allergics	IL-9	5	Allergens	0
Der p 10	N	Allergics	IL-10	2.5	Allergens	0
Der p 10	N	Allergics	IL-13	5	Allergens	0
Der p 10	N	Allergics	IL-5	14.8234	Allergens	0.139646
Der p 10	N	Allergics	IL-9	5	Allergens	0
Der p 10	O	Allergics	IL-10	2.5	Allergens	0
Der p 10	O	Allergics	IL-13	5	Allergens	0
Der p 10	O	Allergics	IL-5	5	Allergens	0
Der p 10	O	Allergics	IL-9	5	Allergens	0
Der p 10	C	Non-allergics	IL-10		Allergens
Der p 10	C	Non-allergics	IL-13		Allergens
Der p 10	C	Non-allergics	IL-5		Allergens
Der p 10	C	Non-allergics	IL-9		Allergens
Der p 10	P	Allergics	IL-10	2.5	Allergens	0
Der p 10	P	Allergics	IL-13	5	Allergens	0
Der p 10	P	Allergics	IL-5	18.4081	Allergens	0.167476
Der p 10	P	Allergics	IL-9	5	Allergens	0
Der p 10	Q	Allergics	IL-10	2.5	Allergens	0
Der p 10	Q	Allergics	IL-13	18.6492	Allergens	0.248912
Der p 10	Q	Allergics	IL-5	124.122	Allergens	0.412707
Der p 10	Q	Allergics	IL-9	5	Allergens	0
Der p 10	R	Allergics	IL-10	2.5	Allergens	0
Der p 10	R	Allergics	IL-13	5	Allergens	0
Der p 10	R	Allergics	IL-5	5	Allergens	0
Der p 10	R	Allergics	IL-9	5	Allergens	0
Der p 10	S	Allergics	IL-10	2.5	Allergens	0
Der p 10	S	Allergics	IL-13	28.6883	Allergens	0.33035
Der p 10	S	Allergics	IL-5	238.675	Allergens	0.496722
Der p 10	S	Allergics	IL-9	5	Allergens	0
Der p 10	T	Allergics	IL-10	2.5	Allergens	0
Der p 10	T	Allergics	IL-13	5	Allergens	0
Der p 10	T	Allergics	IL-5	5	Allergens	0
Der p 10	T	Allergics	IL-9	5	Allergens	0
Der p 10	U	Allergics	IL-10	2.5	Allergens	0
Der p 10	U	Allergics	IL-13	17.7704	Allergens	0.239784
Der p 10	U	Allergics	IL-5	26.4548	Allergens	0.214074
Der p 10	U	Allergics	IL-9	5	Allergens	0
Der p 10	D	Non-allergics	IL-10	2.5	Allergens	0
Der p 10	D	Non-allergics	IL-13	5	Allergens	0
Der p 10	D	Non-allergics	IL-5	5	Allergens	0
Der p 10	D	Non-allergics	IL-9	5	Allergens	0
Der p 10	Q	Non-allergics	IL-10	2.5	Allergens	0
Der p 10	Q	Non-allergics	IL-13	5	Allergens	0
Der p 10	Q	Non-allergics	IL-5	5	Allergens	0
Der p 10	Q	Non-allergics	IL-9	5	Allergens	0
Der p 10	E	Non-allergics	IL-10	2.5	Allergens	0
Der p 10	E	Non-allergics	IL-13	5	Allergens	0
Der p 10	E	Non-allergics	IL-5	5	Allergens	0
Der p 10	E	Non-allergics	IL-9	5	Allergens	0
Der p 10	F	Non-allergics	IL-10	2.5	Allergens	0
Der p 10	F	Non-allergics	IL-13	5	Allergens	0
Der p 10	F	Non-allergics	IL-5	27.2612	Allergens	0.217933
Der p 10	F	Non-allergics	IL-9	5	Allergens	0
Der p 10	G	Non-allergics	IL-10	2.5	Allergens	0
Der p 10	G	Non-allergics	IL-13	5	Allergens	0
Der p 10	G	Non-allergics	IL-5	5	Allergens	0
Der p 10	G	Non-allergics	IL-9	5	Allergens	0
Der p 10	H	Non-allergics	IL-10	2.5	Allergens	0
Der p 10	H	Non-allergics	IL-13	5	Allergens	0
Der p 10	H	Non-allergics	IL-5	5	Allergens	0
Der p 10	H	Non-allergics	IL-9	5	Allergens	0
Der p 10	I	Non-allergics	IL-10	2.5	Allergens	0
Der p 10	I	Non-allergics	IL-13	5	Allergens	0
Der p 10	I	Non-allergics	IL-5	5	Allergens	0
Der p 10	I	Non-allergics	IL-9	5	Allergens	0
Der p 10	J	Non-allergics	IL-10	2.5	Allergens	0
Der p 10	J	Non-allergics	IL-13	5	Allergens	0
Der p 10	J	Non-allergics	IL-5	5	Allergens	0
Der p 10	J	Non-allergics	IL-9	5	Allergens	0
Der p 10	K	Non-allergics	IL-10	2.5	Allergens	0
Der p 10	K	Non-allergics	IL-13	5	Allergens	0
Der p 10	K	Non-allergics	IL-5	5	Allergens	0
Der p 10	K	Non-allergics	IL-9	5	Allergens	0
Der p 10	L	Non-allergics	IL-10	6.26979	Allergens	0.287826
Der p 10	L	Non-allergics	IL-13	14.9413	Allergens	0.206996
Der p 10	L	Non-allergics	IL-5	5	Allergens	0
Der p 10	L	Non-allergics	IL-9	5	Allergens	0
Der p 10	M	Non-allergics	IL-10	2.5	Allergens	0
Der p 10	M	Non-allergics	IL-13	5	Allergens	0
Der p 10	M	Non-allergics	IL-5	5	Allergens	0
Der p 10	M	Non-allergics	IL-9	5	Allergens	0
Der p 10	N	Non-allergics	IL-10		Allergens
Der p 10	N	Non-allergics	IL-13		Allergens
Der p 10	N	Non-allergics	IL-5		Allergens
Der p 10	N	Non-allergics	IL-9		Allergens
Der p 10	O	Non-allergics	IL-10		Allergens
Der p 10	O	Non-allergics	IL-13		Allergens
Der p 10	O	Non-allergics	IL-5		Allergens
Der p 10	O	Non-allergics	IL-9		Allergens
Der p 13	A	Allergics	IL-10	2.5	Allergens	0
Der p 13	A	Allergics	IL-13	5	Allergens	0
Der p 13	A	Allergics	IL-5	5	Allergens	0
Der p 13	A	Allergics	IL-9	5	Allergens	0
Der p 13	B	Allergics	IL-10		Allergens
Der p 13	B	Allergics	IL-13		Allergens
Der p 13	B	Allergics	IL-5		Allergens
Der p 13	B	Allergics	IL-9		Allergens
Der p 13	C	Allergics	IL-10	2.5	Allergens	0
Der p 13	C	Allergics	IL-13	5	Allergens	0
Der p 13	C	Allergics	IL-5	21.5788	Allergens	0.187896
Der p 13	C	Allergics	IL-9	5	Allergens	0
Der p 13	D	Allergics	IL-10	2.5	Allergens	0
Der p 13	D	Allergics	IL-13	19.4502	Allergens	0.256864
Der p 13	D	Allergics	IL-5	62.3725	Allergens	0.324284
Der p 13	D	Allergics	IL-9	5	Allergens	0
Der p 13	E	Allergics	IL-10	2.5	Allergens	0
Der p 13	E	Allergics	IL-13	5	Allergens	0
Der p 13	E	Allergics	IL-5	5	Allergens	0
Der p 13	E	Allergics	IL-9	5	Allergens	0
Der p 13	F	Allergics	IL-10	2.5	Allergens	0
Der p 13	F	Allergics	IL-13	5	Allergens	0
Der p 13	F	Allergics	IL-5	13.521	Allergens	0.127829
Der p 13	F	Allergics	IL-9	5	Allergens	0
Der p 13	G	Allergics	IL-10	2.5	Allergens	0
Der p 13	G	Allergics	IL-13	5	Allergens	0
Der p 13	G	Allergics	IL-5	5	Allergens	0
Der p 13	G	Allergics	IL-9	5	Allergens	0
Der p 13	A	Non-allergics	IL-10	2.5	Allergens	0
Der p 13	A	Non-allergics	IL-13	11.2933	Allergens	0.154066
Der p 13	A	Non-allergics	IL-5	5	Allergens	0
Der p 13	A	Non-allergics	IL-9	5	Allergens	0
Der p 13	B	Non-allergics	IL-10	2.5	Allergens	0
Der p 13	B	Non-allergics	IL-13	5	Allergens	0
Der p 13	B	Non-allergics	IL-5	5	Allergens	0
Der p 13	B	Non-allergics	IL-9	5	Allergens	0
Der p 13	H	Allergics	IL-10		Allergens
Der p 13	H	Allergics	IL-13		Allergens
Der p 13	H	Allergics	IL-5		Allergens
Der p 13	H	Allergics	IL-9		Allergens
Der p 13	I	Allergics	IL-10	2.5	Allergens	0
Der p 13	I	Allergics	IL-13	28.0074	Allergens	0.325808
Der p 13	I	Allergics	IL-5	83.9537	Allergens	0.362465
Der p 13	I	Allergics	IL-9	5	Allergens	0
Der p 13	J	Allergics	IL-10	2.5	Allergens	0
Der p 13	J	Allergics	IL-13	5	Allergens	0
Der p 13	J	Allergics	IL-5	5	Allergens	0
Der p 13	J	Allergics	IL-9	5	Allergens	0
Der p 13	K	Allergics	IL-10	2.5	Allergens	0
Der p 13	K	Allergics	IL-13	5	Allergens	0
Der p 13	K	Allergics	IL-5	5	Allergens	0
Der p 13	K	Allergics	IL-9	5	Allergens	0
Der p 13	L	Allergics	IL-10	2.5	Allergens	0
Der p 13	L	Allergics	IL-13	10.8719	Allergens	0.146874
Der p 13	L	Allergics	IL-5	5	Allergens	0
Der p 13	L	Allergics	IL-9	5	Allergens	0
Der p 13	M	Allergics	IL-10	2.5	Allergens	0
Der p 13	M	Allergics	IL-13	5	Allergens	0
Der p 13	M	Allergics	IL-5	5	Allergens	0
Der p 13	M	Allergics	IL-9	5	Allergens	0
Der p 13	N	Allergics	IL-10	2.5	Allergens	0
Der p 13	N	Allergics	IL-13	10.7273	Allergens	0.144343
Der p 13	N	Allergics	IL-5	31.9936	Allergens	0.238501
Der p 13	N	Allergics	IL-9	5	Allergens	0
Der p 13	O	Allergics	IL-10	2.5	Allergens	0
Der p 13	O	Allergics	IL-13	5	Allergens	0
Der p 13	O	Allergics	IL-5	5	Allergens	0
Der p 13	O	Allergics	IL-9	5	Allergens	0
Der p 13	C	Non-allergics	IL-10		Allergens
Der p 13	C	Non-allergics	IL-13		Allergens
Der p 13	C	Non-allergics	IL-5		Allergens
Der p 13	C	Non-allergics	IL-9		Allergens
Der p 13	P	Allergics	IL-10	2.5	Allergens	0
Der p 13	P	Allergics	IL-13	5	Allergens	0
Der p 13	P	Allergics	IL-5	5	Allergens	0
Der p 13	P	Allergics	IL-9	5	Allergens	0
Der p 13	Q	Allergics	IL-10	2.5	Allergens	0
Der p 13	Q	Allergics	IL-13	5	Allergens	0
Der p 13	Q	Allergics	IL-5	5	Allergens	0
Der p 13	Q	Allergics	IL-9	5	Allergens	0
Der p 13	R	Allergics	IL-10	2.5	Allergens	0
Der p 13	R	Allergics	IL-13	5	Allergens	0
Der p 13	R	Allergics	IL-5	5	Allergens	0
Der p 13	R	Allergics	IL-9	5	Allergens	0
Der p 13	S	Allergics	IL-10	2.5	Allergens	0
Der p 13	S	Allergics	IL-13	43.6101	Allergens	0.409541
Der p 13	S	Allergics	IL-5	382.765	Allergens	0.557413
Der p 13	S	Allergics	IL-9	18.1169	Allergens	0.232764
Der p 13	T	Allergics	IL-10	2.5	Allergens	0
Der p 13	T	Allergics	IL-13	10.5678	Allergens	0.141509
Der p 13	T	Allergics	IL-5	20.6214	Allergens	0.182065
Der p 13	T	Allergics	IL-9	17.3273	Allergens	0.224707
Der p 13	U	Allergics	IL-10	21.6434	Allergens	0.675671
Der p 13	U	Allergics	IL-13	121.083	Allergens	0.602638
Der p 13	U	Allergics	IL-5	1200.55	Allergens	0.704298
Der p 13	U	Allergics	IL-9	28.2301	Allergens	0.312957
Der p 13	D	Non-allergics	IL-10	2.5	Allergens	0
Der p 13	D	Non-allergics	IL-13	5	Allergens	0
Der p 13	D	Non-allergics	IL-5	5	Allergens	0
Der p 13	D	Non-allergics	IL-9	5	Allergens	0
Der p 13	Q	Non-allergics	IL-10	5.71988	Allergens	0.259091
Der p 13	Q	Non-allergics	IL-13	49.8693	Allergens	0.434901
Der p 13	Q	Non-allergics	IL-5	80.8705	Allergens	0.357657
Der p 13	Q	Non-allergics	IL-9	15.7907	Allergens	0.207918
Der p 13	E	Non-allergics	IL-10	2.5	Allergens	0
Der p 13	E	Non-allergics	IL-13	5	Allergens	0
Der p 13	E	Non-allergics	IL-5	5	Allergens	0
Der p 13	E	Non-allergics	IL-9	5	Allergens	0
Der p 13	F	Non-allergics	IL-10	2.5	Allergens	0
Der p 13	F	Non-allergics	IL-13	5	Allergens	0
Der p 13	F	Non-allergics	IL-5	25.2325	Allergens	0.207996
Der p 13	F	Non-allergics	IL-9	5	Allergens	0
Der p 13	G	Non-allergics	IL-10	2.5	Allergens	0
Der p 13	G	Non-allergics	IL-13	5	Allergens	0
Der p 13	G	Non-allergics	IL-5	5	Allergens	0
Der p 13	G	Non-allergics	IL-9	5	Allergens	0
Der p 13	H	Non-allergics	IL-10	2.5	Allergens	0
Der p 13	H	Non-allergics	IL-13	5	Allergens	0
Der p 13	H	Non-allergics	IL-5	5	Allergens	0
Der p 13	H	Non-allergics	IL-9	5	Allergens	0
Der p 13	I	Non-allergics	IL-10	2.5	Allergens	0
Der p 13	I	Non-allergics	IL-13	5	Allergens	0
Der p 13	I	Non-allergics	IL-5	5	Allergens	0
Der p 13	I	Non-allergics	IL-9	5	Allergens	0
Der p 13	J	Non-allergics	IL-10	2.5	Allergens	0
Der p 13	J	Non-allergics	IL-13	5	Allergens	0
Der p 13	J	Non-allergics	IL-5	5	Allergens	0
Der p 13	J	Non-allergics	IL-9	5	Allergens	0
Der p 13	K	Non-allergics	IL-10	2.5	Allergens	0
Der p 13	K	Non-allergics	IL-13	5	Allergens	0
Der p 13	K	Non-allergics	IL-5	5	Allergens	0
Der p 13	K	Non-allergics	IL-9	5	Allergens	0
Der p 13	L	Non-allergics	IL-10	2.5	Allergens	0
Der p 13	L	Non-allergics	IL-13	5	Allergens	0
Der p 13	L	Non-allergics	IL-5	11.6766	Allergens	0.108983
Der p 13	L	Non-allergics	IL-9	5	Allergens	0
Der p 13	M	Non-allergics	IL-10	2.5	Allergens	0
Der p 13	M	Non-allergics	IL-13	5	Allergens	0
Der p 13	M	Non-allergics	IL-5	5	Allergens	0
Der p 13	M	Non-allergics	IL-9	5	Allergens	0
Der p 13	N	Non-allergics	IL-10		Allergens
Der p 13	N	Non-allergics	IL-13		Allergens
Der p 13	N	Non-allergics	IL-5		Allergens
Der p 13	N	Non-allergics	IL-9		Allergens
Der p 13	O	Non-allergics	IL-10		Allergens
Der p 13	O	Non-allergics	IL-13		Allergens
Der p 13	O	Non-allergics	IL-5		Allergens
Der p 13	O	Non-allergics	IL-9		Allergens
Der p 15	A	Allergics	IL-10	2.5	Allergens	0
Der p 15	A	Allergics	IL-13	5	Allergens	0
Der p 15	A	Allergics	IL-5	5	Allergens	0
Der p 15	A	Allergics	IL-9	5	Allergens	0
Der p 15	B	Allergics	IL-10		Allergens
Der p 15	B	Allergics	IL-13		Allergens
Der p 15	B	Allergics	IL-5		Allergens
Der p 15	B	Allergics	IL-9		Allergens
Der p 15	C	Allergics	IL-10	5.37794	Allergens	0.239794
Der p 15	C	Allergics	IL-13	18.3532	Allergens	0.245887
Der p 15	C	Allergics	IL-5	81.8062	Allergens	0.359135
Der p 15	C	Allergics	IL-9	5	Allergens	0
Der p 15	D	Allergics	IL-10	2.5	Allergens	0
Der p 15	D	Allergics	IL-13	13.0191	Allergens	0.180955
Der p 15	D	Allergics	IL-5	31.615	Allergens	0.236971
Der p 15	D	Allergics	IL-9	5	Allergens	0
Der p 15	E	Allergics	IL-10	2.5	Allergens	0
Der p 15	E	Allergics	IL-13	5	Allergens	0
Der p 15	E	Allergics	IL-5	5	Allergens	0
Der p 15	E	Allergics	IL-9	5	Allergens	0
Der p 15	F	Allergics	IL-10	2.5	Allergens	0
Der p 15	F	Allergics	IL-13	5	Allergens	0
Der p 15	F	Allergics	IL-5	12.2113	Allergens	0.114737
Der p 15	F	Allergics	IL-9	5	Allergens	0
Der p 15	G	Allergics	IL-10	2.5	Allergens	0
Der p 15	G	Allergics	IL-13	46.3195	Allergens	0.420938
Der p 15	G	Allergics	IL-5	381.44	Allergens	0.556968
Der p 15	G	Allergics	IL-9	20.0282	Allergens	0.250897
Der p 15	A	Non-allergics	IL-10	2.5	Allergens	0
Der p 15	A	Non-allergics	IL-13	5	Allergens	0
Der p 15	A	Non-allergics	IL-5	5	Allergens	0
Der p 15	A	Non-allergics	IL-9	5	Allergens	0
Der p 15	B	Non-allergics	IL-10	2.5	Allergens	0
Der p 15	B	Non-allergics	IL-13	5	Allergens	0
Der p 15	B	Non-allergics	IL-5	5	Allergens	0
Der p 15	B	Non-allergics	IL-9	5	Allergens	0
Der p 15	H	Allergics	IL-10		Allergens
Der p 15	H	Allergics	IL-13		Allergens
Der p 15	H	Allergics	IL-5		Allergens
Der p 15	H	Allergics	IL-9		Allergens
Der p 15	I	Allergics	IL-10	10.8231	Allergens	0.458729
Der p 15	I	Allergics	IL-13	64.4305	Allergens	0.483342
Der p 15	I	Allergics	IL-5	240.56	Allergens	0.497733
Der p 15	I	Allergics	IL-9	20.1464	Allergens	0.251962
Der p 15	J	Allergics	IL-10	2.5	Allergens	0
Der p 15	J	Allergics	IL-13	5	Allergens	0
Der p 15	J	Allergics	IL-5	5	Allergens	0
Der p 15	J	Allergics	IL-9	5	Allergens	0
Der p 15	K	Allergics	IL-10	2.5	Allergens	0
Der p 15	K	Allergics	IL-13	5	Allergens	0
Der p 15	K	Allergics	IL-5	5	Allergens	0
Der p 15	K	Allergics	IL-9	5	Allergens	0
Der p 15	L	Allergics	IL-10	2.5	Allergens	0
Der p 15	L	Allergics	IL-13	5	Allergens	0
Der p 15	L	Allergics	IL-5	5	Allergens	0
Der p 15	L	Allergics	IL-9	5	Allergens	0
Der p 15	M	Allergics	IL-10	2.5	Allergens	0
Der p 15	M	Allergics	IL-13	5	Allergens	0
Der p 15	M	Allergics	IL-5	5	Allergens	0
Der p 15	M	Allergics	IL-9	5	Allergens	0
Der p 15	N	Allergics	IL-10	2.5	Allergens	0
Der p 15	N	Allergics	IL-13	16.2963	Allergens	0.223409
Der p 15	N	Allergics	IL-5	51.9777	Allergens	0.300858
Der p 15	N	Allergics	IL-9	5	Allergens	0
Der p 15	O	Allergics	IL-10	2.5	Allergens	0
Der p 15	O	Allergics	IL-13	12.0456	Allergens	0.166259
Der p 15	O	Allergics	IL-5	92.9826	Allergens	0.37559
Der p 15	O	Allergics	IL-9	5	Allergens	0
Der p 15	C	Non-allergics	IL-10		Allergens
Der p 15	C	Non-allergics	IL-13		Allergens
Der p 15	C	Non-allergics	IL-5		Allergens
Der p 15	C	Non-allergics	IL-9		Allergens
Der p 15	P	Allergics	IL-10	2.5	Allergens	0
Der p 15	P	Allergics	IL-13	5	Allergens	0
Der p 15	P	Allergics	IL-5	5	Allergens	0
Der p 15	P	Allergics	IL-9	5	Allergens	0
Der p 15	Q	Allergics	IL-10	6.67899	Allergens	0.307618
Der p 15	Q	Allergics	IL-13	117.673	Allergens	0.597236
Der p 15	Q	Allergics	IL-5	1245.46	Allergens	0.709018
Der p 15	Q	Allergics	IL-9	145.324	Allergens	0.609213
Der p 15	R	Allergics	IL-10	10.8313	Allergens	0.458964
Der p 15	R	Allergics	IL-13	5	Allergens	0
Der p 15	R	Allergics	IL-5	5	Allergens	0
Der p 15	R	Allergics	IL-9	5	Allergens	0
Der p 15	S	Allergics	IL-10	2.5	Allergens	0
Der p 15	S	Allergics	IL-13	23.1606	Allergens	0.289878
Der p 15	S	Allergics	IL-5	203.803	Allergens	0.476426
Der p 15	S	Allergics	IL-9	11.2738	Allergens	0.146998
Der p 15	T	Allergics	IL-10	2.5	Allergens	0
Der p 15	T	Allergics	IL-13	5	Allergens	0
Der p 15	T	Allergics	IL-5	12.739	Allergens	0.120174
Der p 15	T	Allergics	IL-9	5	Allergens	0
Der p 15	U	Allergics	IL-10	10.8741	Allergens	0.460198
Der p 15	U	Allergics	IL-13	77.9949	Allergens	0.519469
Der p 15	U	Allergics	IL-5	1017.57	Allergens	0.68305
Der p 15	U	Allergics	IL-9	49.1518	Allergens	0.413215
Der p 15	D	Non-allergics	IL-10	2.5	Allergens	0
Der p 15	D	Non-allergics	IL-13	5	Allergens	0
Der p 15	D	Non-allergics	IL-5	5	Allergens	0
Der p 15	D	Non-allergics	IL-9	5	Allergens	0
Der p 15	Q	Non-allergics	IL-10	2.5	Allergens	0
Der p 15	Q	Non-allergics	IL-13	5	Allergens	0
Der p 15	Q	Non-allergics	IL-5	5	Allergens	0
Der p 15	Q	Non-allergics	IL-9	5	Allergens	0
Der p 15	E	Non-allergics	IL-10	2.5	Allergens	0
Der p 15	E	Non-allergics	IL-13	5	Allergens	0
Der p 15	E	Non-allergics	IL-5	5	Allergens	0
Der p 15	E	Non-allergics	IL-9	5	Allergens	0
Der p 15	F	Non-allergics	IL-10	2.5	Allergens	0
Der p 15	F	Non-allergics	IL-13	17.1754	Allergens	0.233345
Der p 15	F	Non-allergics	IL-5	102.203	Allergens	0.387739
Der p 15	F	Non-allergics	IL-9	5	Allergens	0
Der p 15	G	Non-allergics	IL-10	2.5	Allergens	0
Der p 15	G	Non-allergics	IL-13	5	Allergens	0
Der p 15	G	Non-allergics	IL-5	5	Allergens	0
Der p 15	G	Non-allergics	IL-9	5	Allergens	0
Der p 15	H	Non-allergics	IL-10	2.5	Allergens	0
Der p 15	H	Non-allergics	IL-13	5	Allergens	0
Der p 15	H	Non-allergics	IL-5	5	Allergens	0
Der p 15	H	Non-allergics	IL-9	5	Allergens	0
Der p 15	I	Non-allergics	IL-10	2.5	Allergens	0
Der p 15	I	Non-allergics	IL-13	5	Allergens	0
Der p 15	I	Non-allergics	IL-5	5	Allergens	0
Der p 15	I	Non-allergics	IL-9	5	Allergens	0
Der p 15	J	Non-allergics	IL-10	2.5	Allergens	0
Der p 15	J	Non-allergics	IL-13	5	Allergens	0
Der p 15	J	Non-allergics	IL-5	5	Allergens	0
Der p 15	J	Non-allergics	IL-9	5	Allergens	0
Der p 15	K	Non-allergics	IL-10	2.5	Allergens	0
Der p 15	K	Non-allergics	IL-13	5	Allergens	0
Der p 15	K	Non-allergics	IL-5	5	Allergens	0
Der p 15	K	Non-allergics	IL-9	5	Allergens	0
Der p 15	L	Non-allergics	IL-10	2.5	Allergens	0
Der p 15	L	Non-allergics	IL-13	5	Allergens	0
Der p 15	L	Non-allergics	IL-5	5	Allergens	0
Der p 15	L	Non-allergics	IL-9	5	Allergens	0
Der p 15	M	Non-allergics	IL-10	2.5	Allergens	0
Der p 15	M	Non-allergics	IL-13	5	Allergens	0
Der p 15	M	Non-allergics	IL-5	5	Allergens	0
Der p 15	M	Non-allergics	IL-9	5	Allergens	0
Der p 15	N	Non-allergics	IL-10		Allergens
Der p 15	N	Non-allergics	IL-13		Allergens
Der p 15	N	Non-allergics	IL-5		Allergens
Der p 15	N	Non-allergics	IL-9		Allergens
Der p 15	O	Non-allergics	IL-10		Allergens
Der p 15	O	Non-allergics	IL-13		Allergens
Der p 15	O	Non-allergics	IL-5		Allergens
Der p 15	O	Non-allergics	IL-9		Allergens
Der f 20	A	Allergics	IL-10	2.5	Allergens	0
Der f 20	A	Allergics	IL-13	5	Allergens	0
Der f 20	A	Allergics	IL-5	5	Allergens	0
Der f 20	A	Allergics	IL-9	5	Allergens	0
Der f 20	B	Allergics	IL-10		Allergens
Der f 20	B	Allergics	IL-13		Allergens
Der f 20	B	Allergics	IL-5		Allergens
Der f 20	B	Allergics	IL-9		Allergens
Der f 20	C	Allergics	IL-10	2.5	Allergens	0
Der f 20	C	Allergics	IL-13	12.0355	Allergens	0.166102
Der f 20	C	Allergics	IL-5	5	Allergens	0
Der f 20	C	Allergics	IL-9	5	Allergens	0
Der f 20	D	Allergics	IL-10	2.5	Allergens	0
Der f 20	D	Allergics	IL-13	5	Allergens	0
Der f 20	D	Allergics	IL-5	5	Allergens	0
Der f 20	D	Allergics	IL-9	5	Allergens	0
Der f 20	E	Allergics	IL-10	2.5	Allergens	0
Der f 20	E	Allergics	IL-13	5	Allergens	0
Der f 20	E	Allergics	IL-5	5	Allergens	0
Der f 20	E	Allergics	IL-9	5	Allergens	0
Der f 20	F	Allergics	IL-10	2.5	Allergens	0
Der f 20	F	Allergics	IL-13	14.1063	Allergens	0.196122
Der f 20	F	Allergics	IL-5	146.694	Allergens	0.434177
Der f 20	F	Allergics	IL-9	5	Allergens	0
Der f 20	G	Allergics	IL-10	2.5	Allergens	0
Der f 20	G	Allergics	IL-13	11.0965	Allergens	0.150741
Der f 20	G	Allergics	IL-5	21.1992	Allergens	0.185616
Der f 20	G	Allergics	IL-9	5	Allergens	0
Der f 20	A	Non-allergics	IL-10	2.5	Allergens	0
Der f 20	A	Non-allergics	IL-13	13.4609	Allergens	0.187265
Der f 20	A	Non-allergics	IL-5	5	Allergens	0
Der f 20	A	Non-allergics	IL-9	5	Allergens	0
Der f 20	B	Non-allergics	IL-10	2.5	Allergens	0
Der f 20	B	Non-allergics	IL-13	5	Allergens	0
Der f 20	B	Non-allergics	IL-5	5	Allergens	0
Der f 20	B	Non-allergics	IL-9	5	Allergens	0
Der f 20	H	Allergics	IL-10		Allergens
Der f 20	H	Allergics	IL-13		Allergens
Der f 20	H	Allergics	IL-5		Allergens
Der f 20	H	Allergics	IL-9		Allergens
Der f 20	I	Allergics	IL-10	2.5	Allergens	0
Der f 20	I	Allergics	IL-13	15.4738	Allergens	0.213617
Der f 20	I	Allergics	IL-5	23.7403	Allergens	0.200163
Der f 20	I	Allergics	IL-9	5	Allergens	0
Der f 20	J	Allergics	IL-10	2.5	Allergens	0
Der f 20	J	Allergics	IL-13	5	Allergens	0
Der f 20	J	Allergics	IL-5	5	Allergens	0
Der f 20	J	Allergics	IL-9	5	Allergens	0
Der f 20	K	Allergics	IL-10	2.5	Allergens	0
Der f 20	K	Allergics	IL-13	5	Allergens	0
Der f 20	K	Allergics	IL-5	5	Allergens	0
Der f 20	K	Allergics	IL-9	5	Allergens	0
Der f 20	L	Allergics	IL-10	2.5	Allergens	0
Der f 20	L	Allergics	IL-13	5	Allergens	0
Der f 20	L	Allergics	IL-5	5	Allergens	0
Der f 20	L	Allergics	IL-9	5	Allergens	0
Der f 20	M	Allergics	IL-10	2.5	Allergens	0
Der f 20	M	Allergics	IL-13	5	Allergens	0
Der f 20	M	Allergics	IL-5	5	Allergens	0
Der f 20	M	Allergics	IL-9	5	Allergens	0
Der f 20	N	Allergics	IL-10	2.5	Allergens	0
Der f 20	N	Allergics	IL-13	17.3504	Allergens	0.235261
Der f 20	N	Allergics	IL-5	200.426	Allergens	0.47428
Der f 20	N	Allergics	IL-9	5	Allergens	0
Der f 20	O	Allergics	IL-10	2.5	Allergens	0
Der f 20	O	Allergics	IL-13	5	Allergens	0
Der f 20	O	Allergics	IL-5	5	Allergens	0
Der f 20	O	Allergics	IL-9	5	Allergens	0
Der f 20	C	Non-allergics	IL-10		Allergens
Der f 20	C	Non-allergics	IL-13		Allergens
Der f 20	C	Non-allergics	IL-5		Allergens
Der f 20	C	Non-allergics	IL-9		Allergens
Der f 20	P	Allergics	IL-10	2.5	Allergens	0
Der f 20	P	Allergics	IL-13	5	Allergens	0
Der f 20	P	Allergics	IL-5	5	Allergens	0
Der f 20	P	Allergics	IL-9	5	Allergens	0
Der f 20	Q	Allergics	IL-10	2.5	Allergens	0
Der f 20	Q	Allergics	IL-13	5	Allergens	0
Der f 20	Q	Allergics	IL-5	15.1642	Allergens	0.142566
Der f 20	Q	Allergics	IL-9	5	Allergens	0
Der f 20	R	Allergics	IL-10	2.5	Allergens	0
Der f 20	R	Allergics	IL-13	5	Allergens	0
Der f 20	R	Allergics	IL-5	5	Allergens	0
Der f 20	R	Allergics	IL-9	5	Allergens	0
Der f 20	S	Allergics	IL-10	2.5	Allergens	0
Der f 20	S	Allergics	IL-13	5	Allergens	0
Der f 20	S	Allergics	IL-5	5	Allergens	0
Der f 20	S	Allergics	IL-9	5	Allergens	0
Der f 20	T	Allergics	IL-10	2.5	Allergens	0
Der f 20	T	Allergics	IL-13	5	Allergens	0
Der f 20	T	Allergics	IL-5	5	Allergens	0
Der f 20	T	Allergics	IL-9	5	Allergens	0
Der f 20	U	Allergics	IL-10	12.6869	Allergens	0.508465
Der f 20	U	Allergics	IL-13	20.6247	Allergens	0.26795
Der f 20	U	Allergics	IL-5	98.6537	Allergens	0.383198
Der f 20	U	Allergics	IL-9	5	Allergens	0
Der f 20	D	Non-allergics	IL-10	2.5	Allergens	0
Der f 20	D	Non-allergics	IL-13	5	Allergens	0
Der f 20	D	Non-allergics	IL-5	5	Allergens	0
Der f 20	D	Non-allergics	IL-9	5	Allergens	0
Der f 20	Q	Non-allergics	IL-10	2.5	Allergens	0
Der f 20	Q	Non-allergics	IL-13	5	Allergens	0
Der f 20	Q	Non-allergics	IL-5	5	Allergens	0
Der f 20	Q	Non-allergics	IL-9	5	Allergens	0
Der f 20	E	Non-allergics	IL-10	2.5	Allergens	0
Der f 20	E	Non-allergics	IL-13	5	Allergens	0
Der f 20	E	Non-allergics	IL-5	5	Allergens	0
Der f 20	E	Non-allergics	IL-9	5	Allergens	0
Der f 20	F	Non-allergics	IL-10	2.5	Allergens	0
Der f 20	F	Non-allergics	IL-13	11.468	Allergens	0.156967
Der f 20	F	Non-allergics	IL-5	26.704	Allergens	0.215279
Der f 20	F	Non-allergics	IL-9	5	Allergens	0
Der f 20	G	Non-allergics	IL-10	2.5	Allergens	0
Der f 20	G	Non-allergics	IL-13	5	Allergens	0
Der f 20	G	Non-allergics	IL-5	5	Allergens	0
Der f 20	G	Non-allergics	IL-9	5	Allergens	0
Der f 20	H	Non-allergics	IL-10	2.5	Allergens	0
Der f 20	H	Non-allergics	IL-13	5	Allergens	0
Der f 20	H	Non-allergics	IL-5	5	Allergens	0
Der f 20	H	Non-allergics	IL-9	5	Allergens	0
Der f 20	I	Non-allergics	IL-10	2.5	Allergens	0
Der f 20	I	Non-allergics	IL-13	5	Allergens	0
Der f 20	I	Non-allergics	IL-5	5	Allergens	0
Der f 20	I	Non-allergics	IL-9	5	Allergens	0
Der f 20	J	Non-allergics	IL-10	2.5	Allergens	0
Der f 20	J	Non-allergics	IL-13	5	Allergens	0
Der f 20	J	Non-allergics	IL-5	5	Allergens	0
Der f 20	J	Non-allergics	IL-9	5	Allergens	0
Der f 20	K	Non-allergics	IL-10	6.19763	Allergens	0.284202
Der f 20	K	Non-allergics	IL-13	16.2817	Allergens	0.223241
Der f 20	K	Non-allergics	IL-5	5	Allergens	0
Der f 20	K	Non-allergics	IL-9	5	Allergens	0
Der f 20	L	Non-allergics	IL-10	35.6856	Allergens	0.832206
Der f 20	L	Non-allergics	IL-13	23.1791	Allergens	0.290029
Der f 20	L	Non-allergics	IL-5	23.4879	Allergens	0.198789
Der f 20	L	Non-allergics	IL-9	5	Allergens	0
Der f 20	M	Non-allergics	IL-10	2.5	Allergens	0
Der f 20	M	Non-allergics	IL-13	5	Allergens	0
Der f 20	M	Non-allergics	IL-5	5	Allergens	0
Der f 20	M	Non-allergics	IL-9	5	Allergens	0
Der f 20	N	Non-allergics	IL-10		Allergens
Der f 20	N	Non-allergics	IL-13		Allergens
Der f 20	N	Non-allergics	IL-5		Allergens
Der f 20	N	Non-allergics	IL-9		Allergens
Der f 20	O	Non-allergics	IL-10		Allergens
Der f 20	O	Non-allergics	IL-13		Allergens
Der f 20	O	Non-allergics	IL-5		Allergens
Der f 20	O	Non-allergics	IL-9		Allergens
Der f 21	A	Allergics	IL-10	2.5	Allergens	0
Der f 21	A	Allergics	IL-13	5	Allergens	0
Der f 21	A	Allergics	IL-5	17.1409	Allergens	0.158311
Der f 21	A	Allergics	IL-9	5	Allergens	0
Der f 21	B	Allergics	IL-10		Allergens
Der f 21	B	Allergics	IL-13		Allergens
Der f 21	B	Allergics	IL-5		Allergens
Der f 21	B	Allergics	IL-9		Allergens
Der f 21	C	Allergics	IL-10	2.5	Allergens	0
Der f 21	C	Allergics	IL-13	5	Allergens	0
Der f 21	C	Allergics	IL-5	5	Allergens	0
Der f 21	C	Allergics	IL-9	5	Allergens	0
Der f 21	D	Allergics	IL-10	2.5	Allergens	0
Der f 21	D	Allergics	IL-13	5	Allergens	0
Der f 21	D	Allergics	IL-5	5	Allergens	0
Der f 21	D	Allergics	IL-9	5	Allergens	0
Der f 21	E	Allergics	IL-10	2.5	Allergens	0
Der f 21	E	Allergics	IL-13	5	Allergens	0
Der f 21	E	Allergics	IL-5	5	Allergens	0
Der f 21	E	Allergics	IL-9	5	Allergens	0
Der f 21	F	Allergics	IL-10	2.5	Allergens	0
Der f 21	F	Allergics	IL-13	5	Allergens	0
Der f 21	F	Allergics	IL-5	5	Allergens	0
Der f 21	F	Allergics	IL-9	5	Allergens	0
Der f 21	G	Allergics	IL-10	2.5	Allergens	0
Der f 21	G	Allergics	IL-13	5	Allergens	0
Der f 21	G	Allergics	IL-5	5	Allergens	0
Der f 21	G	Allergics	IL-9	5	Allergens	0
Der f 21	A	Non-allergics	IL-10	2.5	Allergens	0
Der f 21	A	Non-allergics	IL-13	5	Allergens	0
Der f 21	A	Non-allergics	IL-5	5	Allergens	0
Der f 21	A	Non-allergics	IL-9	5	Allergens	0
Der f 21	B	Non-allergics	IL-10	2.5	Allergens	0
Der f 21	B	Non-allergics	IL-13	5	Allergens	0
Der f 21	B	Non-allergics	IL-5	5	Allergens	0
Der f 21	B	Non-allergics	IL-9	5	Allergens	0
Der f 21	H	Allergics	IL-10		Allergens
Der f 21	H	Allergics	IL-13		Allergens
Der f 21	H	Allergics	IL-5		Allergens
Der f 21	H	Allergics	IL-9		Allergens
Der f 21	I	Allergics	IL-10	6.08391	Allergens	0.278405
Der f 21	I	Allergics	IL-13	38.7025	Allergens	0.386966
Der f 21	I	Allergics	IL-5	159.528	Allergens	0.444953
Der f 21	I	Allergics	IL-9	5	Allergens	0
Der f 21	J	Allergics	IL-10	2.5	Allergens	0
Der f 21	J	Allergics	IL-13	5	Allergens	0
Der f 21	J	Allergics	IL-5	5	Allergens	0
Der f 21	J	Allergics	IL-9	5	Allergens	0
Der f 21	K	Allergics	IL-10	2.5	Allergens	0
Der f 21	K	Allergics	IL-13	5	Allergens	0
Der f 21	K	Allergics	IL-5	5	Allergens	0
Der f 21	K	Allergics	IL-9	5	Allergens	0
Der f 21	L	Allergics	IL-10	2.5	Allergens	0
Der f 21	L	Allergics	IL-13	5	Allergens	0
Der f 21	L	Allergics	IL-5	5	Allergens	0
Der f 21	L	Allergics	IL-9	5	Allergens	0
Der f 21	M	Allergics	IL-10	42.374	Allergens	0.885982
Der f 21	M	Allergics	IL-13	990.218	Allergens	1
Der f 21	M	Allergics	IL-5	11989.5	Allergens	1
Der f 21	M	Allergics	IL-9	37.8245	Allergens	0.365854
Der f 21	N	Allergics	IL-10	2.5	Allergens	0
Der f 21	N	Allergics	IL-13	12.7552	Allergens	0.177084
Der f 21	N	Allergics	IL-5	95.5899	Allergens	0.379144
Der f 21	N	Allergics	IL-9	5	Allergens	0
Der f 21	O	Allergics	IL-10	2.5	Allergens	0
Der f 21	O	Allergics	IL-13	5	Allergens	0
Der f 21	O	Allergics	IL-5	11.0375	Allergens	0.101751
Der f 21	O	Allergics	IL-9	5	Allergens	0
Der f 21	C	Non-allergics	IL-10		Allergens
Der f 21	C	Non-allergics	IL-13		Allergens
Der f 21	C	Non-allergics	IL-5		Allergens
Der f 21	C	Non-allergics	IL-9		Allergens
Der f 21	P	Allergics	IL-10	2.5	Allergens	0
Der f 21	P	Allergics	IL-13	5	Allergens	0
Der f 21	P	Allergics	IL-5	5	Allergens	0
Der f 21	P	Allergics	IL-9	5	Allergens	0
Der f 21	Q	Allergics	IL-10	2.5	Allergens	0
Der f 21	Q	Allergics	IL-13	5	Allergens	0
Der f 21	Q	Allergics	IL-5	10.4303	Allergens	0.0944806
Der f 21	Q	Allergics	IL-9	5	Allergens	0
Der f 21	R	Allergics	IL-10	2.5	Allergens	0
Der f 21	R	Allergics	IL-13	5	Allergens	0
Der f 21	R	Allergics	IL-5	5	Allergens	0
Der f 21	R	Allergics	IL-9	5	Allergens	0
Der f 21	S	Allergics	IL-10	2.5	Allergens	0
Der f 21	S	Allergics	IL-13	5	Allergens	0
Der f 21	S	Allergics	IL-5	10.541	Allergens	0.0958364
Der f 21	S	Allergics	IL-9	5	Allergens	0
Der f 21	T	Allergics	IL-10	2.5	Allergens	0
Der f 21	T	Allergics	IL-13	11.3711	Allergens	0.155364
Der f 21	T	Allergics	IL-5	25.0064	Allergens	0.206839
Der f 21	T	Allergics	IL-9	5	Allergens	0
Der f 21	U	Allergics	IL-10	2.5	Allergens	0
Der f 21	U	Allergics	IL-13	5	Allergens	0
Der f 21	U	Allergics	IL-5	20.2959	Allergens	0.180021
Der f 21	U	Allergics	IL-9	5	Allergens	0
Der f 21	D	Non-allergics	IL-10	2.5	Allergens	0
Der f 21	D	Non-allergics	IL-13	5	Allergens	0
Der f 21	D	Non-allergics	IL-5	5	Allergens	0
Der f 21	D	Non-allergics	IL-9	5	Allergens	0
Der f 21	Q	Non-allergics	IL-10	2.5	Allergens	0
Der f 21	Q	Non-allergics	IL-13	5	Allergens	0
Der f 21	Q	Non-allergics	IL-5	5	Allergens	0
Der f 21	Q	Non-allergics	IL-9	5	Allergens	0
Der f 21	E	Non-allergics	IL-10	2.5	Allergens	0
Der f 21	E	Non-allergics	IL-13	5	Allergens	0
Der f 21	E	Non-allergics	IL-5	5	Allergens	0
Der f 21	E	Non-allergics	IL-9	5	Allergens	0
Der f 21	F	Non-allergics	IL-10	2.5	Allergens	0
Der f 21	F	Non-allergics	IL-13	38.9666	Allergens	0.388252
Der f 21	F	Non-allergics	IL-5	242.523	Allergens	0.498777
Der f 21	F	Non-allergics	IL-9	14.7507	Allergens	0.195599
Der f 21	G	Non-allergics	IL-10	2.5	Allergens	0
Der f 21	G	Non-allergics	IL-13	5	Allergens	0
Der f 21	G	Non-allergics	IL-5	5	Allergens	0
Der f 21	G	Non-allergics	IL-9	5	Allergens	0
Der f 21	H	Non-allergics	IL-10	2.5	Allergens	0
Der f 21	H	Non-allergics	IL-13	5	Allergens	0
Der f 21	H	Non-allergics	IL-5	5	Allergens	0
Der f 21	H	Non-allergics	IL-9	5	Allergens	0
Der f 21	I	Non-allergics	IL-10	2.5	Allergens	0
Der f 21	I	Non-allergics	IL-13	5	Allergens	0
Der f 21	I	Non-allergics	IL-5	5	Allergens	0
Der f 21	I	Non-allergics	IL-9	5	Allergens	0
Der f 21	J	Non-allergics	IL-10	2.5	Allergens	0
Der f 21	J	Non-allergics	IL-13	5	Allergens	0
Der f 21	J	Non-allergics	IL-5	5	Allergens	0
Der f 21	J	Non-allergics	IL-9	5	Allergens	0
Der f 21	K	Non-allergics	IL-10	2.5	Allergens	0
Der f 21	K	Non-allergics	IL-13	10.8935	Allergens	0.14725
Der f 21	K	Non-allergics	IL-5	5	Allergens	0
Der f 21	K	Non-allergics	IL-9	5	Allergens	0
Der f 21	L	Non-allergics	IL-10	2.5	Allergens	0
Der f 21	L	Non-allergics	IL-13	5	Allergens	0
Der f 21	L	Non-allergics	IL-5	5	Allergens	0
Der f 21	L	Non-allergics	IL-9	5	Allergens	0
Der f 21	M	Non-allergics	IL-10	2.5	Allergens	0
Der f 21	M	Non-allergics	IL-13	5	Allergens	0
Der f 21	M	Non-allergics	IL-5	5	Allergens	0
Der f 21	M	Non-allergics	IL-9	5	Allergens	0
Der f 21	N	Non-allergics	IL-10		Allergens
Der f 21	N	Non-allergics	IL-13		Allergens
Der f 21	N	Non-allergics	IL-5		Allergens
Der f 21	N	Non-allergics	IL-9		Allergens
Der f 21	O	Non-allergics	IL-10		Allergens
Der f 21	O	Non-allergics	IL-13		Allergens
Der f 21	O	Non-allergics	IL-5		Allergens
Der f 21	O	Non-allergics	IL-9		Allergens
Der f 22	A	Allergics	IL-10	2.5	Allergens	0
Der f 22	A	Allergics	IL-13	5	Allergens	0
Der f 22	A	Allergics	IL-5	5	Allergens	0
Der f 22	A	Allergics	IL-9	5	Allergens	0
Der f 22	B	Allergics	IL-10		Allergens
Der f 22	B	Allergics	IL-13		Allergens
Der f 22	B	Allergics	IL-5		Allergens
Der f 22	B	Allergics	IL-9		Allergens
Der f 22	C	Allergics	IL-10	2.5	Allergens	0
Der f 22	C	Allergics	IL-13	5	Allergens	0
Der f 22	C	Allergics	IL-5	5	Allergens	0
Der f 22	C	Allergics	IL-9	5	Allergens	0
Der f 22	D	Allergics	IL-10	2.5	Allergens	0
Der f 22	D	Allergics	IL-13	5	Allergens	0
Der f 22	D	Allergics	IL-5	5	Allergens	0
Der f 22	D	Allergics	IL-9	5	Allergens	0
Der f 22	E	Allergics	IL-10	2.5	Allergens	0
Der f 22	E	Allergics	IL-13	5	Allergens	0
Der f 22	E	Allergics	IL-5	5	Allergens	0
Der f 22	E	Allergics	IL-9	5	Allergens	0
Der f 22	F	Allergics	IL-10	2.5	Allergens	0
Der f 22	F	Allergics	IL-13	5	Allergens	0
Der f 22	F	Allergics	IL-5	5	Allergens	0
Der f 22	F	Allergics	IL-9	5	Allergens	0
Der f 22	G	Allergics	IL-10	2.5	Allergens	0
Der f 22	G	Allergics	IL-13	35.4355	Allergens	0.37029
Der f 22	G	Allergics	IL-5	236.739	Allergens	0.495676
Der f 22	G	Allergics	IL-9	5	Allergens	0
Der f 22	A	Non-allergics	IL-10	2.5	Allergens	0
Der f 22	A	Non-allergics	IL-13	11.9857	Allergens	0.165317
Der f 22	A	Non-allergics	IL-5	5	Allergens	0
Der f 22	A	Non-allergics	IL-9	5	Allergens	0
Der f 22	B	Non-allergics	IL-10	2.5	Allergens	0
Der f 22	B	Non-allergics	IL-13	5	Allergens	0
Der f 22	B	Non-allergics	IL-5	5	Allergens	0
Der f 22	B	Non-allergics	IL-9	5	Allergens	0
Der f 22	H	Allergics	IL-10		Allergens
Der f 22	H	Allergics	IL-13		Allergens
Der f 22	H	Allergics	IL-5		Allergens
Der f 22	H	Allergics	IL-9		Allergens
Der f 22	I	Allergics	IL-10	7.18958	Allergens	0.330678
Der f 22	I	Allergics	IL-13	43.4483	Allergens	0.408838
Der f 22	I	Allergics	IL-5	219.427	Allergens	0.485918
Der f 22	I	Allergics	IL-9	5	Allergens	0
Der f 22	J	Allergics	IL-10	2.5	Allergens	0
Der f 22	J	Allergics	IL-13	5	Allergens	0
Der f 22	J	Allergics	IL-5	5	Allergens	0
Der f 22	J	Allergics	IL-9	5	Allergens	0
Der f 22	K	Allergics	IL-10	2.5	Allergens	0
Der f 22	K	Allergics	IL-13	5	Allergens	0
Der f 22	K	Allergics	IL-5	5	Allergens	0
Der f 22	K	Allergics	IL-9	5	Allergens	0
Der f 22	L	Allergics	IL-10	2.5	Allergens	0
Der f 22	L	Allergics	IL-13	5	Allergens	0
Der f 22	L	Allergics	IL-5	5	Allergens	0
Der f 22	L	Allergics	IL-9	5	Allergens	0
Der f 22	M	Allergics	IL-10	2.5	Allergens	0
Der f 22	M	Allergics	IL-13	5	Allergens	0
Der f 22	M	Allergics	IL-5	5	Allergens	0
Der f 22	M	Allergics	IL-9	5	Allergens	0
Der f 22	N	Allergics	IL-10	2.5	Allergens	0
Der f 22	N	Allergics	IL-13	11.2133	Allergens	0.152722
Der f 22	N	Allergics	IL-5	27.4024	Allergens	0.218597
Der f 22	N	Allergics	IL-9	5	Allergens	0
Der f 22	O	Allergics	IL-10	2.5	Allergens	0
Der f 22	O	Allergics	IL-13	5	Allergens	0
Der f 22	O	Allergics	IL-5	5	Allergens	0
Der f 22	O	Allergics	IL-9	5	Allergens	0
Der f 22	C	Non-allergics	IL-10		Allergens
Der f 22	C	Non-allergics	IL-13		Allergens
Der f 22	C	Non-allergics	IL-5		Allergens
Der f 22	C	Non-allergics	IL-9		Allergens
Der f 22	P	Allergics	IL-10	2.5	Allergens	0
Der f 22	P	Allergics	IL-13	5	Allergens	0
Der f 22	P	Allergics	IL-5	5	Allergens	0
Der f 22	P	Allergics	IL-9	5	Allergens	0
Der f 22	Q	Allergics	IL-10	2.5	Allergens	0
Der f 22	Q	Allergics	IL-13	5	Allergens	0
Der f 22	Q	Allergics	IL-5	25.0025	Allergens	0.206819
Der f 22	Q	Allergics	IL-9	5	Allergens	0
Der f 22	R	Allergics	IL-10	23.6248	Allergens	0.703092
Der f 22	R	Allergics	IL-13	5	Allergens	0
Der f 22	R	Allergics	IL-5	5	Allergens	0
Der f 22	R	Allergics	IL-9	5	Allergens	0
Der f 22	S	Allergics	IL-10	2.5	Allergens	0
Der f 22	S	Allergics	IL-13	5	Allergens	0
Der f 22	S	Allergics	IL-5	11.9243	Allergens	0.111681
Der f 22	S	Allergics	IL-9	5	Allergens	0
Der f 22	T	Allergics	IL-10	2.5	Allergens	0
Der f 22	T	Allergics	IL-13	5	Allergens	0
Der f 22	T	Allergics	IL-5	23.4032	Allergens	0.198325
Der f 22	T	Allergics	IL-9	5	Allergens	0
Der f 22	U	Allergics	IL-10	2.5	Allergens	0
Der f 22	U	Allergics	IL-13	5	Allergens	0
Der f 22	U	Allergics	IL-5	23.1285	Allergens	0.196808
Der f 22	U	Allergics	IL-9	5	Allergens	0
Der f 22	D	Non-allergics	IL-10	2.5	Allergens	0
Der f 22	D	Non-allergics	IL-13	10.4851	Allergens	0.140024
Der f 22	D	Non-allergics	IL-5	5	Allergens	0
Der f 22	D	Non-allergics	IL-9	5	Allergens	0
Der f 22	Q	Non-allergics	IL-10	2.5	Allergens	0
Der f 22	Q	Non-allergics	IL-13	5	Allergens	0
Der f 22	Q	Non-allergics	IL-5	5	Allergens	0
Der f 22	Q	Non-allergics	IL-9	5	Allergens	0
Der f 22	E	Non-allergics	IL-10	2.5	Allergens	0
Der f 22	E	Non-allergics	IL-13	5	Allergens	0
Der f 22	E	Non-allergics	IL-5	5	Allergens	0
Der f 22	E	Non-allergics	IL-9	5	Allergens	0
Der f 22	F	Non-allergics	IL-10	2.5	Allergens	0
Der f 22	F	Non-allergics	IL-13	11.468	Allergens	0.156967
Der f 22	F	Non-allergics	IL-5	66.1596	Allergens	0.331858
Der f 22	F	Non-allergics	IL-9	5	Allergens	0
Der f 22	G	Non-allergics	IL-10	2.5	Allergens	0
Der f 22	G	Non-allergics	IL-13	5	Allergens	0
Der f 22	G	Non-allergics	IL-5	5	Allergens	0
Der f 22	G	Non-allergics	IL-9	5	Allergens	0
Der f 22	H	Non-allergics	IL-10	2.5	Allergens	0
Der f 22	H	Non-allergics	IL-13	5	Allergens	0
Der f 22	H	Non-allergics	IL-5	5	Allergens	0
Der f 22	H	Non-allergics	IL-9	5	Allergens	0
Der f 22	I	Non-allergics	IL-10	2.5	Allergens	0
Der f 22	I	Non-allergics	IL-13	5	Allergens	0
Der f 22	I	Non-allergics	IL-5	5	Allergens	0
Der f 22	I	Non-allergics	IL-9	5	Allergens	0
Der f 22	J	Non-allergics	IL-10	2.5	Allergens	0
Der f 22	J	Non-allergics	IL-13	5	Allergens	0
Der f 22	J	Non-allergics	IL-5	5	Allergens	0
Der f 22	J	Non-allergics	IL-9	5	Allergens	0
Der f 22	K	Non-allergics	IL-10	2.5	Allergens	0
Der f 22	K	Non-allergics	IL-13	5	Allergens	0
Der f 22	K	Non-allergics	IL-5	5	Allergens	0
Der f 22	K	Non-allergics	IL-9	5	Allergens	0
Der f 22	L	Non-allergics	IL-10	2.5	Allergens	0
Der f 22	L	Non-allergics	IL-13	5	Allergens	0
Der f 22	L	Non-allergics	IL-5	5	Allergens	0
Der f 22	L	Non-allergics	IL-9	5	Allergens	0
Der f 22	M	Non-allergics	IL-10	2.5	Allergens	0
Der f 22	M	Non-allergics	IL-13	5	Allergens	0
Der f 22	M	Non-allergics	IL-5	5	Allergens	0
Der f 22	M	Non-allergics	IL-9	5	Allergens	0
Der f 22	N	Non-allergics	IL-10		Allergens
Der f 22	N	Non-allergics	IL-13		Allergens
Der f 22	N	Non-allergics	IL-5		Allergens
Der f 22	N	Non-allergics	IL-9		Allergens
Der f 22	O	Non-allergics	IL-10		Allergens
Der f 22	O	Non-allergics	IL-13		Allergens
Der f 22	O	Non-allergics	IL-5		Allergens
Der f 22	O	Non-allergics	IL-9		Allergens
Der p 23	A	Allergics	IL-10	2.5	Allergens	0
Der p 23	A	Allergics	IL-13	5	Allergens	0
Der p 23	A	Allergics	IL-5	27.8874	Allergens	0.220851
Der p 23	A	Allergics	IL-9	5	Allergens	0
Der p 23	B	Allergics	IL-10		Allergens
Der p 23	B	Allergics	IL-13		Allergens
Der p 23	B	Allergics	IL-5		Allergens
Der p 23	B	Allergics	IL-9		Allergens
Der p 23	C	Allergics	IL-10	2.5	Allergens	0
Der p 23	C	Allergics	IL-13	14.2075	Allergens	0.197472
Der p 23	C	Allergics	IL-5	63.4913	Allergens	0.326568
Der p 23	C	Allergics	IL-9	5	Allergens	0
Der p 23	D	Allergics	IL-10	2.5	Allergens	0
Der p 23	D	Allergics	IL-13	19.6483	Allergens	0.258779
Der p 23	D	Allergics	IL-5	60.2103	Allergens	0.31975
Der p 23	D	Allergics	IL-9	5	Allergens	0
Der p 23	E	Allergics	IL-10	2.5	Allergens	0
Der p 23	E	Allergics	IL-13	5	Allergens	0
Der p 23	E	Allergics	IL-5	5	Allergens	0
Der p 23	E	Allergics	IL-9	5	Allergens	0
Der p 23	F	Allergics	IL-10	2.5	Allergens	0
Der p 23	F	Allergics	IL-13	5	Allergens	0
Der p 23	F	Allergics	IL-5	56.1961	Allergens	0.310884
Der p 23	F	Allergics	IL-9	5	Allergens	0
Der p 23	G	Allergics	IL-10	2.5	Allergens	0
Der p 23	G	Allergics	IL-13	5	Allergens	0
Der p 23	G	Allergics	IL-5	5	Allergens	0
Der p 23	G	Allergics	IL-9	5	Allergens	0
Der p 23	A	Non-allergics	IL-10	2.5	Allergens	0
Der p 23	A	Non-allergics	IL-13	16.1496	Allergens	0.2217
Der p 23	A	Non-allergics	IL-5	5	Allergens	0
Der p 23	A	Non-allergics	IL-9	5	Allergens	0
Der p 23	B	Non-allergics	IL-10	2.5	Allergens	0
Der p 23	B	Non-allergics	IL-13	5	Allergens	0
Der p 23	B	Non-allergics	IL-5	5	Allergens	0
Der p 23	B	Non-allergics	IL-9	5	Allergens	0
Der p 23	H	Allergics	IL-10		Allergens
Der p 23	H	Allergics	IL-13		Allergens
Der p 23	H	Allergics	IL-5		Allergens
Der p 23	H	Allergics	IL-9		Allergens
Der p 23	I	Allergics	IL-10	19.3289	Allergens	0.640266
Der p 23	I	Allergics	IL-13	428.661	Allergens	0.841683
Der p 23	I	Allergics	IL-5	2994.33	Allergens	0.821737
Der p 23	I	Allergics	IL-9	17.9906	Allergens	0.231499
Der p 23	J	Allergics	IL-10	2.5	Allergens	0
Der p 23	J	Allergics	IL-13	5	Allergens	0
Der p 23	J	Allergics	IL-5	5	Allergens	0
Der p 23	J	Allergics	IL-9	5	Allergens	0
Der p 23	K	Allergics	IL-10	2.5	Allergens	0
Der p 23	K	Allergics	IL-13	11.7619	Allergens	0.161753
Der p 23	K	Allergics	IL-5	5	Allergens	0
Der p 23	K	Allergics	IL-9	5	Allergens	0
Der p 23	L	Allergics	IL-10	2.5	Allergens	0
Der p 23	L	Allergics	IL-13	21.1458	Allergens	0.272668
Der p 23	L	Allergics	IL-5	153.916	Allergens	0.440352
Der p 23	L	Allergics	IL-9	5	Allergens	0
Der p 23	M	Allergics	IL-10	2.5	Allergens	0
Der p 23	M	Allergics	IL-13	5	Allergens	0
Der p 23	M	Allergics	IL-5	5	Allergens	0
Der p 23	M	Allergics	IL-9	5	Allergens	0
Der p 23	N	Allergics	IL-10	2.5	Allergens	0
Der p 23	N	Allergics	IL-13	10.6572	Allergens	0.143103
Der p 23	N	Allergics	IL-5	57.9367	Allergens	0.314804
Der p 23	N	Allergics	IL-9	5	Allergens	0
Der p 23	O	Allergics	IL-10	2.5	Allergens	0
Der p 23	O	Allergics	IL-13	24.8479	Allergens	0.303175
Der p 23	O	Allergics	IL-5	70.2014	Allergens	0.339477
Der p 23	O	Allergics	IL-9	5	Allergens	0
Der p 23	C	Non-allergics	IL-10		Allergens
Der p 23	C	Non-allergics	IL-13		Allergens
Der p 23	C	Non-allergics	IL-5		Allergens
Der p 23	C	Non-allergics	IL-9		Allergens
Der p 23	P	Allergics	IL-10	2.5	Allergens	0
Der p 23	P	Allergics	IL-13	5	Allergens	0
Der p 23	P	Allergics	IL-5	5	Allergens	0
[truncated: 3,921 more rows]

## Sheet: Figure5
dot_id	sample_pair	subject_group	value	protein_group	zero_one_scale_IgG4	zero_one_scale_IgE	visit_number
Der p 1	14	Allergic	8345.2	Allergens	0.705963	0.932848	Baseline
Der p 1	20	Allergic	6722.9	Allergens	0.738504	0.848716	Baseline
Der p 1	32	Allergic	1429.8	Allergens	0.517179	0.602999	Baseline
Der p 1	22	Allergic	4683.6	Allergens	0.700708	0.837676	Baseline
Der p 1	29	Allergic	5653.1	Allergens	0.712213	0.760144	Baseline
Der p 1	16	Allergic	13739.3	Allergens	0.715128	0.767877	Baseline
Der p 1	24	Allergic	2839.5	Allergens	0.753463	0.899555	Baseline
Der p 1	25	Allergic	8416.5	Allergens	0.610374	0.919011	Baseline
Der p 1	6	Allergic	4626.2	Allergens	0.809149	0.870577	Baseline
Der p 1	7	Allergic	8545.7	Allergens	0.698779	0.784745	Baseline
Der p 1	22	Allergic	8126.2	Allergens	0.850493	0.892818	SLIT 9-12 months
Der p 1	38	Allergic	9683.3	Allergens	0.800011	0.905924	SLIT 9-12 months
Der p 1	34	Allergic	5513	Allergens	0.789776	0.727149	SLIT 9-12 months
Der p 1	36	Allergic	4822.5	Allergens	0.698878	0.957366	SLIT 9-12 months
Der p 1	24	Allergic	9630.6	Allergens	0.846999	0.952768	SLIT 9-12 months
Der p 1	25	Allergic	8334.3	Allergens	0.574468	0.926998	SLIT 9-12 months
Der p 1	37	Allergic	9812.8	Allergens	0.5987	0.892516	SLIT 9-12 months
Der p 1	26	Allergic	4772	Allergens	0.800131	0.941677	SLIT 9-12 months
Der p 1	23	Allergic	11911.7	Allergens	0.846446	0.848841	SLIT 9-12 months
Der p 1	30	Allergic	16736.9	Allergens	0.779449	0.941365	SLIT 9-12 months
Der p 1	29	Allergic	7463.6	Allergens	0.734814	0.771803	SLIT 9-12 months
Der p 1	28	Allergic	10704.4	Allergens	0.842421	0.859908	SLIT 9-12 months
Der p 1	18	Allergic	9149.5	Allergens	0.845363	0.871172	SLIT 9-12 months
Der p 1	21	Allergic	8502.9	Allergens	0.826747	0.805018	SLIT 9-12 months
Der p 1	32	Allergic	1775.1	Allergens	0.640299	0.685112	SLIT 9-12 months
Der p 1	33	Allergic	10991.2	Allergens	0.823642	0.970474	SLIT 9-12 months
Der p 1	14	Allergic	11097.7	Allergens	0.826411	0.970257	SLIT 9-12 months
Der p 1	27	Allergic	11186.9	Allergens	0.814735	0.919248	SLIT 9-12 months
Der p 1	20	Allergic	11747.7	Allergens	0.844956	0.843856	SLIT 9-12 months
Der p 1	16	Allergic	22665	Allergens	0.807551	0.913976	SLIT 9-12 months
Der p 1	10	Allergic	12408.2	Allergens	0.760659	0.870785	SLIT 9-12 months
Der p 1	11	Allergic	10381.9	Allergens	0.763658	0.925955	SLIT 9-12 months
Der p 1	7	Allergic	6114.7	Allergens	0.785113	0.901519	SLIT 9-12 months
Der p 1	6	Allergic	13682.4	Allergens	0.912887	0.987694	SLIT 9-12 months
Der p 1	2	Allergic	15843.4	Allergens	0.683497	0.75735	SLIT 9-12 months
Der p 1	3	Allergic	11624.4	Allergens	0.770827	0.797478	SLIT 9-12 months
Der p 1	4	Allergic	4063.7	Allergens	0.511205	0.629111	SLIT 9-12 months
Der p 1	9	Allergic	12342.6	Allergens	0.728827	0.710263	SLIT 9-12 months
Der p 1	8	Allergic	10312.1	Allergens	0.69468	0.746963	SLIT 9-12 months
Der p 1	2	Allergic	15863.6	Allergens	0.496799	0.678077	Baseline
Der p 1	5	Allergic	5076.8	Allergens	0.541158	0.80118	Baseline
Der p 1	5	Allergic	14543	Allergens	0.698508	0.89646	SLIT 9-12 months
Der p 1	17	Allergic	14737	Allergens	0.65059	0.840691	SLIT 9-12 months
Der p 1	17	Allergic	16043.8	Allergens	0.644739	0.801274	Baseline
Der p 1	31	Allergic	6584.9	Allergens	0.684975	0.873933	SLIT 9-12 months
Der p 1	31	Allergic	2850.3	Allergens	0.645062	0.890607	Baseline
Der p 1	35	Allergic	7880.6	Allergens	0.597013	0.774933	Baseline
Der p 1	35	Allergic	16164.2	Allergens	0.665296	0.824225	SLIT 9-12 months
Der p 1	15	Allergic	11189.2	Allergens	0.560645	0.771013	Baseline
Der p 1	15	Allergic	19622.2	Allergens	0.677346	0.812322	SLIT 9-12 months
Der p 1	13	Allergic	14340.2	Allergens	0.739195	0.808157	SLIT 9-12 months
Der p 1	19	Allergic	13345	Allergens	0.790213	0.691464	SLIT 9-12 months
Der p 1	19	Allergic	9649.3	Allergens	0.552171	0.63984	Baseline
Der p 1	1	Allergic	7554.5	Allergens	0.726922	0.828064	Baseline
Der p 1	1	Allergic	8911.8	Allergens	0.809568	0.903237	SLIT 9-12 months
Der p 1	13	Allergic	12127.2	Allergens	0.64547	0.677623	Baseline
Der p 1	12	Allergic	13517.5	Allergens	0.872394	0.70029	SLIT 9-12 months
Der p 1	33	Allergic	5047.6	Allergens	0.617493	0.767052	Baseline
Der p 1	11	Allergic	4097.8	Allergens	0.574931	0.678262	Baseline
Der p 1	10	Allergic	7579.1	Allergens	0.605865	0.845206	Baseline
Der p 1	3	Allergic	10045	Allergens	0.673852	0.7294	Baseline
Der p 1	4	Allergic	5261.2	Allergens	0.530632	0.605531	Baseline
Der p 1	9	Allergic	3579.8	Allergens	0.558609	0.629204	Baseline
Der p 1	8	Allergic	4944	Allergens	0.586019	0.663699	Baseline
Der p 1	36	Allergic	3763.3	Allergens	0.569718	0.838569	Baseline
Der p 1	34	Allergic	6631.4	Allergens	0.621065	0.570173	Baseline
Der p 1	37	Allergic	10549.1	Allergens	0.540128	0.723844	Baseline
Der p 1	21	Allergic	5694	Allergens	0.620432	0.70225	Baseline
Der p 1	38	Allergic	8585.5	Allergens	0.622085	0.736801	Baseline
Der p 1	18	Allergic	9398.8	Allergens	0.766382	0.837977	Baseline
Der p 1	27	Allergic	3708	Allergens	0.692877	0.737219	Baseline
Der p 1	12	Allergic	12219.7	Allergens	0.737114	0.764936	Baseline
Der p 1	26	Allergic	5606.1	Allergens	0.659397	0.76476	Baseline
Der p 1	23	Allergic	6663.4	Allergens	0.710498	0.718322	Baseline
Der p 1	28	Allergic	17402.9	Allergens	0.763816	0.753262	Baseline
Der p 1	30	Allergic	10692.9	Allergens	0.739142	0.837529	Baseline
Der p 2	14	Allergic	7678.7	Allergens	0.870294	0.968881	Baseline
Der p 2	20	Allergic	711.2	Allergens	0.529302	0.70449	Baseline
Der p 2	32	Allergic	402.1	Allergens	0.513182	0.680703	Baseline
Der p 2	22	Allergic	10838	Allergens	0.83159	0.969247	Baseline
Der p 2	29	Allergic	7413.1	Allergens	0.882784	0.815077	Baseline
Der p 2	16	Allergic	24086.5	Allergens	0.865249	0.837849	Baseline
Der p 2	24	Allergic	9199.7	Allergens	0.852835	0.95102	Baseline
Der p 2	25	Allergic	10041.3	Allergens	0.755501	0.991156	Baseline
Der p 2	6	Allergic	8839.4	Allergens	0.832559	0.964957	Baseline
Der p 2	7	Allergic	4329.2	Allergens	0.85808	0.885562	Baseline
Der p 2	22	Allergic	21985.6	Allergens	0.929666	0.962256	SLIT 9-12 months
Der p 2	38	Allergic	25031.9	Allergens	0.860581	0.964849	SLIT 9-12 months
Der p 2	34	Allergic	13142.8	Allergens	0.958677	0.904299	SLIT 9-12 months
Der p 2	36	Allergic	15890.2	Allergens	0.80965	0.979282	SLIT 9-12 months
Der p 2	24	Allergic	14719.3	Allergens	0.932003	0.976964	SLIT 9-12 months
Der p 2	25	Allergic	18558.2	Allergens	0.795446	0.960784	SLIT 9-12 months
Der p 2	37	Allergic	40.6	Allergens	0.830354	0.928722	SLIT 9-12 months
Der p 2	26	Allergic	10029.8	Allergens	0.843088	0.95697	SLIT 9-12 months
Der p 2	23	Allergic	21807.3	Allergens	0.969277	0.84649	SLIT 9-12 months
Der p 2	30	Allergic	27312.6	Allergens	0.904664	0.988947	SLIT 9-12 months
Der p 2	29	Allergic	14794.3	Allergens	0.928256	0.84042	SLIT 9-12 months
Der p 2	28	Allergic	16269	Allergens	0.956705	0.920716	SLIT 9-12 months
Der p 2	18	Allergic	14100.8	Allergens	0.879829	0.913371	SLIT 9-12 months
Der p 2	21	Allergic	19025.2	Allergens	0.927462	0.891405	SLIT 9-12 months
Der p 2	32	Allergic	13498.4	Allergens	0.889043	0.84898	SLIT 9-12 months
Der p 2	33	Allergic	18856.7	Allergens	0.924789	0.969578	SLIT 9-12 months
Der p 2	14	Allergic	19822.8	Allergens	0.934427	0.970784	SLIT 9-12 months
Der p 2	27	Allergic	23046.8	Allergens	0.957972	0.92269	SLIT 9-12 months
Der p 2	20	Allergic	20193.6	Allergens	0.900649	0.741558	SLIT 9-12 months
Der p 2	16	Allergic	26461.7	Allergens	0.871007	0.886719	SLIT 9-12 months
Der p 2	10	Allergic	25436.1	Allergens	0.932609	0.834803	SLIT 9-12 months
Der p 2	11	Allergic	25541.3	Allergens	0.960727	0.942796	SLIT 9-12 months
Der p 2	7	Allergic	16923.5	Allergens	0.921444	0.891625	SLIT 9-12 months
Der p 2	6	Allergic	21063.5	Allergens	0.886512	0.989381	SLIT 9-12 months
Der p 2	2	Allergic	12386.9	Allergens	0.815115	0.84337	SLIT 9-12 months
Der p 2	3	Allergic	18448.4	Allergens	0.828762	0.827	SLIT 9-12 months
Der p 2	4	Allergic	20447	Allergens	0.865643	0.922031	SLIT 9-12 months
Der p 2	9	Allergic	21706.5	Allergens	0.883953	0.793019	SLIT 9-12 months
Der p 2	8	Allergic	14926.4	Allergens	0.928433	0.85139	SLIT 9-12 months
Der p 2	2	Allergic	2452.2	Allergens	0.592088	0.857985	Baseline
Der p 2	5	Allergic	7251.8	Allergens	0.719801	0.903333	Baseline
Der p 2	5	Allergic	23218.3	Allergens	0.891658	0.942987	SLIT 9-12 months
Der p 2	17	Allergic	20786.6	Allergens	0.925608	0.959751	SLIT 9-12 months
Der p 2	17	Allergic	7485	Allergens	0.772795	0.906124	Baseline
Der p 2	31	Allergic	537.2	Allergens	0.516197	0.67769	SLIT 9-12 months
Der p 2	31	Allergic	456.1	Allergens	0.528146	0.704393	Baseline
Der p 2	35	Allergic	10425.8	Allergens	0.754081	0.901933	Baseline
Der p 2	35	Allergic	26259	Allergens	0.908309	0.930293	SLIT 9-12 months
Der p 2	15	Allergic	14553.1	Allergens	0.6639	0.865773	Baseline
Der p 2	15	Allergic	46757.3	Allergens	0.827683	0.929464	SLIT 9-12 months
Der p 2	13	Allergic	24952.3	Allergens	0.899504	0.836359	SLIT 9-12 months
Der p 2	19	Allergic	27345.5	Allergens	0.928269	0.821811	SLIT 9-12 months
Der p 2	19	Allergic	6099.8	Allergens	0.759039	0.887939	Baseline
Der p 2	1	Allergic	4049.7	Allergens	0.790271	0.930535	Baseline
Der p 2	1	Allergic	18167.7	Allergens	0.8969	0.950215	SLIT 9-12 months
Der p 2	13	Allergic	7862.8	Allergens	0.821105	0.817622	Baseline
Der p 2	12	Allergic	19713.2	Allergens	1	0.789591	SLIT 9-12 months
Der p 2	33	Allergic	1494.7	Allergens	0.687511	0.894848	Baseline
Der p 2	11	Allergic	10794.3	Allergens	0.831623	0.874009	Baseline
Der p 2	10	Allergic	8959	Allergens	0.751946	0.941571	Baseline
Der p 2	3	Allergic	7153.4	Allergens	0.789209	0.848837	Baseline
Der p 2	4	Allergic	7045	Allergens	0.68438	0.909659	Baseline
Der p 2	9	Allergic	3710.9	Allergens	0.683136	0.888709	Baseline
Der p 2	8	Allergic	14986.2	Allergens	0.81435	0.918879	Baseline
Der p 2	36	Allergic	4633.5	Allergens	0.689492	0.586274	Baseline
Der p 2	34	Allergic	6714.7	Allergens	0.839497	0.848349	Baseline
Der p 2	37	Allergic	5784.3	Allergens	0.67258	0.828517	Baseline
Der p 2	21	Allergic	5289.7	Allergens	0.804206	0.841139	Baseline
Der p 2	38	Allergic	5477.9	Allergens	0.76981	0.900656	Baseline
Der p 2	18	Allergic	6091.2	Allergens	0.725065	0.952382	Baseline
Der p 2	27	Allergic	3102.6	Allergens	0.68701	0.876359	Baseline
Der p 2	12	Allergic	17033.8	Allergens	0.877341	0.895734	Baseline
Der p 2	26	Allergic	6589.1	Allergens	0.683832	0.878617	Baseline
Der p 2	23	Allergic	12856.5	Allergens	0.765448	0.905939	Baseline
Der p 2	28	Allergic	23990.8	Allergens	0.834222	0.901126	Baseline
Der p 2	30	Allergic	19778	Allergens	0.820858	0.961786	Baseline
Der p 3	14	Allergic	775.3	Allergens	0.602777	0.787471	Baseline
Der p 3	20	Allergic	364.9	Allergens	0.537446	0.677538	Baseline
Der p 3	32	Allergic	469.2	Allergens	0.53338	0.656273	Baseline
Der p 3	22	Allergic	316.8	Allergens	0.540861	0.739121	Baseline
Der p 3	29	Allergic	627	Allergens	0.527621	0.665467	Baseline
Der p 3	16	Allergic	511	Allergens	0.549659	0.871784	Baseline
Der p 3	24	Allergic	341.7	Allergens	0.522433	0.650113	Baseline
Der p 3	25	Allergic	1503.1	Allergens	0.525791	0.732759	Baseline
Der p 3	6	Allergic	495.2	Allergens	0.563843	0.726427	Baseline
Der p 3	7	Allergic	384.4	Allergens	0.532257	0.681237	Baseline
Der p 3	22	Allergic	1481	Allergens	0.653413	0.848871	SLIT 9-12 months
Der p 3	38	Allergic	470.2	Allergens	0.491381	0.689582	SLIT 9-12 months
Der p 3	34	Allergic	2172.5	Allergens	0.687322	0.81869	SLIT 9-12 months
Der p 3	36	Allergic	2285.9	Allergens	0.530087	0.648234	SLIT 9-12 months
Der p 3	24	Allergic	309.2	Allergens	0.51097	0.685617	SLIT 9-12 months
Der p 3	25	Allergic	1439.5	Allergens	0.514534	0.745883	SLIT 9-12 months
Der p 3	37	Allergic	395.4	Allergens	0.488715	0.774031	SLIT 9-12 months
Der p 3	26	Allergic	939.3	Allergens	0.73137	0.851249	SLIT 9-12 months
Der p 3	23	Allergic	257.1	Allergens	0.421433	0.650232	SLIT 9-12 months
Der p 3	30	Allergic	1655.3	Allergens	0.609535	0.904712	SLIT 9-12 months
Der p 3	29	Allergic	623.6	Allergens	0.496408	0.661561	SLIT 9-12 months
Der p 3	28	Allergic	1055.1	Allergens	0.516678	0.708515	SLIT 9-12 months
Der p 3	18	Allergic	6157.1	Allergens	0.571843	0.835558	SLIT 9-12 months
Der p 3	21	Allergic	2227.9	Allergens	0.701522	0.710845	SLIT 9-12 months
Der p 3	32	Allergic	350.9	Allergens	0.520019	0.675553	SLIT 9-12 months
Der p 3	33	Allergic	491	Allergens	0.509248	0.659893	SLIT 9-12 months
Der p 3	14	Allergic	1454.8	Allergens	0.686753	0.875274	SLIT 9-12 months
Der p 3	27	Allergic	1151.8	Allergens	0.504486	0.657128	SLIT 9-12 months
Der p 3	20	Allergic	4110.4	Allergens	0.605263	0.694666	SLIT 9-12 months
Der p 3	16	Allergic	2852.7	Allergens	0.630753	0.956559	SLIT 9-12 months
Der p 3	10	Allergic	508.8	Allergens	0.581931	0.661168	SLIT 9-12 months
Der p 3	11	Allergic	5001.4	Allergens	0.667001	0.87825	SLIT 9-12 months
Der p 3	7	Allergic	0	Allergens	0.58686	0.816385	SLIT 9-12 months
Der p 3	6	Allergic	1556.4	Allergens	0.671484	0.922949	SLIT 9-12 months
Der p 3	2	Allergic	402.3	Allergens	0.534375	0.666657	SLIT 9-12 months
Der p 3	3	Allergic	5374.7	Allergens	0.531935	0.631849	SLIT 9-12 months
Der p 3	4	Allergic	11229.4	Allergens	0.523218	0.656779	SLIT 9-12 months
Der p 3	9	Allergic	993.9	Allergens	0.539977	0.64054	SLIT 9-12 months
Der p 3	8	Allergic	1154.3	Allergens	0.555522	0.735615	SLIT 9-12 months
Der p 3	2	Allergic	550.3	Allergens	0.521882	0.644314	Baseline
Der p 3	5	Allergic	262.2	Allergens	0.535138	0.645306	Baseline
Der p 3	5	Allergic	2160.8	Allergens	0.581763	0.763828	SLIT 9-12 months
Der p 3	17	Allergic	1152.5	Allergens	0.620963	0.822932	SLIT 9-12 months
Der p 3	17	Allergic	727.8	Allergens	0.558242	0.712445	Baseline
Der p 3	31	Allergic	171.9	Allergens	0.50841	0.664558	SLIT 9-12 months
Der p 3	31	Allergic	1009.6	Allergens	0.509809	0.675761	Baseline
Der p 3	35	Allergic	290	Allergens	0.508546	0.671375	Baseline
Der p 3	35	Allergic	977.7	Allergens	0.535839	0.795423	SLIT 9-12 months
Der p 3	15	Allergic	6039.4	Allergens	0.503084	0.654151	Baseline
Der p 3	15	Allergic	14039.7	Allergens	0.545137	0.73075	SLIT 9-12 months
Der p 3	13	Allergic	2269.2	Allergens	0.552129	0.775883	SLIT 9-12 months
Der p 3	19	Allergic	344.3	Allergens	0.508925	0.676226	SLIT 9-12 months
Der p 3	19	Allergic	315.5	Allergens	0.520405	0.63864	Baseline
Der p 3	1	Allergic	362.3	Allergens	0.508437	0.697901	Baseline
Der p 3	1	Allergic	1186.6	Allergens	0.626093	0.830761	SLIT 9-12 months
Der p 3	13	Allergic	588.3	Allergens	0.536973	0.755399	Baseline
Der p 3	12	Allergic	2460.4	Allergens	0.723578	0.724645	SLIT 9-12 months
Der p 3	33	Allergic	565.7	Allergens	0.546091	0.66412	Baseline
Der p 3	11	Allergic	2551.5	Allergens	0.588668	0.72137	Baseline
Der p 3	10	Allergic	322.7	Allergens	0.533971	0.658426	Baseline
Der p 3	3	Allergic	5980.5	Allergens	0.523565	0.66582	Baseline
Der p 3	4	Allergic	18259.6	Allergens	0.538467	0.671229	Baseline
Der p 3	9	Allergic	296.3	Allergens	0.530844	0.655052	Baseline
Der p 3	8	Allergic	337.2	Allergens	0.534466	0.678211	Baseline
Der p 3	36	Allergic	2823.3	Allergens	0.523175	0.660481	Baseline
Der p 3	34	Allergic	1243.1	Allergens	0.650513	0.691634	Baseline
Der p 3	37	Allergic	295.1	Allergens	0.530806	0.654151	Baseline
Der p 3	21	Allergic	594	Allergens	0.560706	0.663879	Baseline
Der p 3	38	Allergic	292.4	Allergens	0.497703	0.623404	Baseline
Der p 3	18	Allergic	4639.6	Allergens	0.534503	0.780409	Baseline
Der p 3	27	Allergic	730.9	Allergens	0.511543	0.658211	Baseline
Der p 3	12	Allergic	1224.5	Allergens	0.56249	0.76021	Baseline
Der p 3	26	Allergic	367.7	Allergens	0.524037	0.696273	Baseline
Der p 3	23	Allergic	509.5	Allergens	0.519147	0.666521	Baseline
Der p 3	28	Allergic	1563.2	Allergens	0.492014	0.64305	Baseline
Der p 3	30	Allergic	888.9	Allergens	0.589499	0.788297	Baseline
Der p 4	14	Allergic	627.1	Allergens	0.550264	0.639975	Baseline
Der p 4	20	Allergic	1890.8	Allergens	0.537637	0.631609	Baseline
Der p 4	32	Allergic	323.9	Allergens	0.528447	0.587636	Baseline
Der p 4	22	Allergic	1428.3	Allergens	0.5483	0.631248	Baseline
Der p 4	29	Allergic	596.8	Allergens	0.532143	0.609976	Baseline
Der p 4	16	Allergic	236.3	Allergens	0.498277	0.608868	Baseline
Der p 4	24	Allergic	292.6	Allergens	0.519032	0.649034	Baseline
Der p 4	25	Allergic	474.6	Allergens	0.485046	0.599538	Baseline
Der p 4	6	Allergic	835.4	Allergens	0.637833	0.662932	Baseline
Der p 4	7	Allergic	309.8	Allergens	0.528866	0.612414	Baseline
Der p 4	22	Allergic	1549.1	Allergens	0.633955	0.724326	SLIT 9-12 months
Der p 4	38	Allergic	733.8	Allergens	0.570248	0.728206	SLIT 9-12 months
Der p 4	34	Allergic	546.3	Allergens	0.556818	0.601789	SLIT 9-12 months
Der p 4	36	Allergic	343.7	Allergens	0.539893	0.582431	SLIT 9-12 months
Der p 4	24	Allergic	306.4	Allergens	0.510313	0.624951	SLIT 9-12 months
Der p 4	25	Allergic	367	Allergens	0.484852	0.60218	SLIT 9-12 months
Der p 4	37	Allergic	769.2	Allergens	0.543106	0.72458	SLIT 9-12 months
Der p 4	26	Allergic	1187.8	Allergens	0.572059	0.852473	SLIT 9-12 months
Der p 4	23	Allergic	1358.8	Allergens	0.582511	0.711666	SLIT 9-12 months
Der p 4	30	Allergic	4826.7	Allergens	0.610807	0.833576	SLIT 9-12 months
Der p 4	29	Allergic	417.4	Allergens	0.483551	0.602784	SLIT 9-12 months
Der p 4	28	Allergic	2021.6	Allergens	0.632709	0.790462	SLIT 9-12 months
Der p 4	18	Allergic	735.6	Allergens	0.579154	0.807126	SLIT 9-12 months
Der p 4	21	Allergic	666.7	Allergens	0.534975	0.630552	SLIT 9-12 months
Der p 4	32	Allergic	511.7	Allergens	0.548241	0.651059	SLIT 9-12 months
Der p 4	33	Allergic	1875.3	Allergens	0.512342	0.650918	SLIT 9-12 months
Der p 4	14	Allergic	535.7	Allergens	0.510101	0.612414	SLIT 9-12 months
Der p 4	27	Allergic	372.6	Allergens	0.492571	0.631309	SLIT 9-12 months
Der p 4	20	Allergic	3815.5	Allergens	0.49585	0.62039	SLIT 9-12 months
Der p 4	16	Allergic	347.1	Allergens	0.560388	0.702138	SLIT 9-12 months
Der p 4	10	Allergic	472.5	Allergens	0.518731	0.619488	SLIT 9-12 months
Der p 4	11	Allergic	795	Allergens	0.552518	0.675778	SLIT 9-12 months
Der p 4	7	Allergic	399.5	Allergens	0.515833	0.689596	SLIT 9-12 months
Der p 4	6	Allergic	1108.2	Allergens	0.686264	0.92836	SLIT 9-12 months
Der p 4	2	Allergic	616.9	Allergens	0.495982	0.628427	SLIT 9-12 months
Der p 4	3	Allergic	264.5	Allergens	0.487076	0.597543	SLIT 9-12 months
Der p 4	4	Allergic	390.1	Allergens	0.503905	0.582763	SLIT 9-12 months
Der p 4	9	Allergic	416.6	Allergens	0.508028	0.612376	SLIT 9-12 months
Der p 4	8	Allergic	1168.5	Allergens	0.507395	0.609621	SLIT 9-12 months
Der p 4	2	Allergic	735.8	Allergens	0.487527	0.603979	Baseline
Der p 4	5	Allergic	509.1	Allergens	0.490313	0.653606	Baseline
Der p 4	5	Allergic	643.8	Allergens	0.498499	0.610329	SLIT 9-12 months
Der p 4	17	Allergic	1680.4	Allergens	0.571149	0.802294	SLIT 9-12 months
Der p 4	17	Allergic	2508.4	Allergens	0.540078	0.677284	Baseline
Der p 4	31	Allergic	1654.2	Allergens	0.483312	0.634177	SLIT 9-12 months
Der p 4	31	Allergic	1979.9	Allergens	0.493977	0.646235	Baseline
Der p 4	35	Allergic	778	Allergens	0.502312	0.695736	Baseline
Der p 4	35	Allergic	3326.1	Allergens	0.546091	0.762605	SLIT 9-12 months
Der p 4	15	Allergic	741.5	Allergens	0.533287	0.619453	Baseline
Der p 4	15	Allergic	1214.9	Allergens	0.53632	0.645179	SLIT 9-12 months
Der p 4	13	Allergic	265.5	Allergens	0.516245	0.634698	SLIT 9-12 months
Der p 4	19	Allergic	3160.2	Allergens	0.486774	0.640056	SLIT 9-12 months
Der p 4	19	Allergic	2033.5	Allergens	0.504428	0.592669	Baseline
Der p 4	1	Allergic	250.6	Allergens	0.530535	0.643361	Baseline
Der p 4	1	Allergic	348.1	Allergens	0.583181	0.659956	SLIT 9-12 months
Der p 4	13	Allergic	224.9	Allergens	0.5127	0.647917	Baseline
Der p 4	12	Allergic	898	Allergens	0.578058	0.618009	SLIT 9-12 months
Der p 4	33	Allergic	1502.6	Allergens	0.50546	0.618293	Baseline
Der p 4	11	Allergic	390.9	Allergens	0.511905	0.62618	Baseline
Der p 4	10	Allergic	1090.8	Allergens	0.525729	0.642371	Baseline
Der p 4	3	Allergic	183.6	Allergens	0.457365	0.637422	Baseline
Der p 4	4	Allergic	619.1	Allergens	0.511569	0.61733	Baseline
Der p 4	9	Allergic	474.8	Allergens	0.514061	0.627895	Baseline
Der p 4	8	Allergic	1485.8	Allergens	0.506952	0.594216	Baseline
Der p 4	36	Allergic	396.8	Allergens	0.545724	0.633594	Baseline
Der p 4	34	Allergic	382.6	Allergens	0.528766	0.621759	Baseline
Der p 4	37	Allergic	693	Allergens	0.504341	0.621317	Baseline
Der p 4	21	Allergic	964.5	Allergens	0.561145	0.612376	Baseline
Der p 4	38	Allergic	552.8	Allergens	0.494987	0.640701	Baseline
Der p 4	18	Allergic	205.4	Allergens	0.463865	0.745291	Baseline
Der p 4	27	Allergic	299.2	Allergens	0.497735	0.639133	Baseline
Der p 4	12	Allergic	1135.5	Allergens	0.494282	0.650065	Baseline
Der p 4	26	Allergic	793.6	Allergens	0.573491	0.68749	Baseline
Der p 4	23	Allergic	329.1	Allergens	0.442103	0.635273	Baseline
Der p 4	28	Allergic	2271.2	Allergens	0.572753	0.674927	Baseline
Der p 4	30	Allergic	3547.3	Allergens	0.546	0.705973	Baseline
Der p 5	14	Allergic	1113.9	Allergens	0.539607	0.684973	Baseline
Der p 5	20	Allergic	9201.7	Allergens	0.554831	0.657172	Baseline
Der p 5	32	Allergic	2395.5	Allergens	0.505773	0.611917	Baseline
Der p 5	22	Allergic	4533.5	Allergens	0.634608	0.815222	Baseline
Der p 5	29	Allergic	2903.6	Allergens	0.770996	0.848702	Baseline
Der p 5	16	Allergic	5605.9	Allergens	0.831885	0.942309	Baseline
Der p 5	24	Allergic	1238.4	Allergens	0.534411	0.669341	Baseline
Der p 5	25	Allergic	2300.3	Allergens	0.631128	0.965053	Baseline
Der p 5	6	Allergic	1013.6	Allergens	0.610608	0.801184	Baseline
Der p 5	7	Allergic	1866.6	Allergens	0.597952	0.826194	Baseline
Der p 5	22	Allergic	3302	Allergens	0.671733	0.8647	SLIT 9-12 months
Der p 5	38	Allergic	1246.1	Allergens	0.5188	0.663819	SLIT 9-12 months
Der p 5	34	Allergic	3241.9	Allergens	0.51706	0.609661	SLIT 9-12 months
Der p 5	36	Allergic	823.4	Allergens	0.504975	0.701877	SLIT 9-12 months
Der p 5	24	Allergic	1194.6	Allergens	0.588493	0.6963	SLIT 9-12 months
Der p 5	25	Allergic	4753.9	Allergens	0.642984	0.975428	SLIT 9-12 months
Der p 5	37	Allergic	2665.9	Allergens	0.561977	0.785336	SLIT 9-12 months
Der p 5	26	Allergic	1625.9	Allergens	0.719863	0.894521	SLIT 9-12 months
Der p 5	23	Allergic	1623	Allergens	0.545708	0.636327	SLIT 9-12 months
Der p 5	30	Allergic	5324.1	Allergens	0.717535	0.944973	SLIT 9-12 months
Der p 5	29	Allergic	2763.9	Allergens	0.738936	0.883328	SLIT 9-12 months
Der p 5	28	Allergic	5060.4	Allergens	0.65234	0.887078	SLIT 9-12 months
Der p 5	18	Allergic	2933.1	Allergens	0.638215	0.880516	SLIT 9-12 months
Der p 5	21	Allergic	1281.2	Allergens	0.62392	0.643774	SLIT 9-12 months
Der p 5	32	Allergic	2613	Allergens	0.466295	0.621146	SLIT 9-12 months
Der p 5	33	Allergic	5245.6	Allergens	0.693393	0.927148	SLIT 9-12 months
Der p 5	14	Allergic	1389.2	Allergens	0.558457	0.717659	SLIT 9-12 months
Der p 5	27	Allergic	4319.8	Allergens	0.536938	0.627327	SLIT 9-12 months
Der p 5	20	Allergic	11878.2	Allergens	0.591129	0.637728	SLIT 9-12 months
Der p 5	16	Allergic	6451.4	Allergens	0.805911	0.967698	SLIT 9-12 months
Der p 5	10	Allergic	553.4	Allergens	0.534302	0.64821	SLIT 9-12 months
Der p 5	11	Allergic	901.8	Allergens	0.540195	0.667868	SLIT 9-12 months
Der p 5	7	Allergic	1852.5	Allergens	0.570026	0.87515	SLIT 9-12 months
Der p 5	6	Allergic	1191.4	Allergens	0.659184	0.853258	SLIT 9-12 months
Der p 5	2	Allergic	1073.3	Allergens	0.507699	0.644849	SLIT 9-12 months
Der p 5	3	Allergic	1128	Allergens	0.544624	0.633682	SLIT 9-12 months
Der p 5	4	Allergic	1276.9	Allergens	0.487714	0.684246	SLIT 9-12 months
Der p 5	9	Allergic	1216	Allergens	0.527823	0.663013	SLIT 9-12 months
Der p 5	8	Allergic	424.4	Allergens	0.528387	0.609106	SLIT 9-12 months
Der p 5	2	Allergic	1252.8	Allergens	0.493226	0.598183	Baseline
Der p 5	5	Allergic	822.6	Allergens	0.537043	0.792458	Baseline
Der p 5	5	Allergic	2491.4	Allergens	0.54577	0.814293	SLIT 9-12 months
Der p 5	17	Allergic	3719.3	Allergens	0.559771	0.750992	SLIT 9-12 months
Der p 5	17	Allergic	7041.2	Allergens	0.552254	0.747929	Baseline
Der p 5	31	Allergic	1237.3	Allergens	0.509783	0.665152	SLIT 9-12 months
Der p 5	31	Allergic	1831.6	Allergens	0.525352	0.64745	Baseline
Der p 5	35	Allergic	775.2	Allergens	0.485666	0.582209	Baseline
Der p 5	35	Allergic	1863.5	Allergens	0.522805	0.64646	SLIT 9-12 months
Der p 5	15	Allergic	1846.6	Allergens	0.516774	0.845089	Baseline
Der p 5	15	Allergic	3962.8	Allergens	0.559199	0.923289	SLIT 9-12 months
Der p 5	13	Allergic	9825.2	Allergens	0.710926	0.930598	SLIT 9-12 months
Der p 5	19	Allergic	14376	Allergens	0.606975	0.72179	SLIT 9-12 months
Der p 5	19	Allergic	12320.4	Allergens	0.574031	0.720969	Baseline
Der p 5	1	Allergic	666.9	Allergens	0.553861	0.653834	Baseline
Der p 5	1	Allergic	835.4	Allergens	0.58306	0.644747	SLIT 9-12 months
Der p 5	13	Allergic	946.8	Allergens	0.504572	0.65269	Baseline
Der p 5	12	Allergic	5294.2	Allergens	0.756673	0.796574	SLIT 9-12 months
Der p 5	33	Allergic	2483.5	Allergens	0.611854	0.860797	Baseline
Der p 5	11	Allergic	871.5	Allergens	0.51247	0.623304	Baseline
Der p 5	10	Allergic	1144.8	Allergens	0.53959	0.659598	Baseline
Der p 5	3	Allergic	918.7	Allergens	0.526455	0.641448	Baseline
Der p 5	4	Allergic	2729.6	Allergens	0.514385	0.644595	Baseline
Der p 5	9	Allergic	647.4	Allergens	0.487677	0.632118	Baseline
Der p 5	8	Allergic	432.8	Allergens	0.49631	0.618928	Baseline
Der p 5	36	Allergic	1057.1	Allergens	0.487901	0.650871	Baseline
Der p 5	34	Allergic	4505.8	Allergens	0.498594	0.66152	Baseline
Der p 5	37	Allergic	3865.9	Allergens	0.57093	0.718999	Baseline
Der p 5	21	Allergic	1063.8	Allergens	0.606353	0.623171	Baseline
Der p 5	38	Allergic	1599.4	Allergens	0.50437	0.619871	Baseline
Der p 5	18	Allergic	2417	Allergens	0.528686	0.809625	Baseline
Der p 5	27	Allergic	3193.7	Allergens	0.489954	0.631218	Baseline
Der p 5	12	Allergic	8026.7	Allergens	0.666029	0.805853	Baseline
Der p 5	26	Allergic	2361.3	Allergens	0.671069	0.78016	Baseline
Der p 5	23	Allergic	1678.4	Allergens	0.503788	0.64636	Baseline
Der p 5	28	Allergic	4616.1	Allergens	0.596654	0.797346	Baseline
Der p 5	30	Allergic	3057	Allergens	0.685115	0.887554	Baseline
Der f 7	14	Allergic	12193.7	Allergens	0.679537	0.800634	Baseline
Der f 7	20	Allergic	6594.4	Allergens	0.488752	0.621521	Baseline
Der f 7	32	Allergic	5279.2	Allergens	0.467119	0.62758	Baseline
Der f 7	22	Allergic	2863.6	Allergens	0.726554	0.867207	Baseline
Der f 7	29	Allergic	4765.1	Allergens	0.525099	0.584619	Baseline
Der f 7	16	Allergic	11981.4	Allergens	0.637348	0.695507	Baseline
Der f 7	24	Allergic	1671.4	Allergens	0.521058	0.607623	Baseline
Der f 7	25	Allergic	6328	Allergens	0.510761	0.925672	Baseline
Der f 7	6	Allergic	4628.3	Allergens	0.525205	0.826465	Baseline
Der f 7	7	Allergic	809.8	Allergens	0.52011	0.696886	Baseline
Der f 7	22	Allergic	3995	Allergens	0.794418	0.931687	SLIT 9-12 months
Der f 7	38	Allergic	8385.3	Allergens	0.803329	0.957717	SLIT 9-12 months
Der f 7	34	Allergic	11010.6	Allergens	0.849644	0.951326	SLIT 9-12 months
Der f 7	36	Allergic	4736.9	Allergens	0.615443	0.840035	SLIT 9-12 months
Der f 7	24	Allergic	1508.7	Allergens	0.540645	0.624	SLIT 9-12 months
Der f 7	25	Allergic	10791.3	Allergens	0.638857	0.961946	SLIT 9-12 months
Der f 7	37	Allergic	2207.9	Allergens	0.733086	0.90725	SLIT 9-12 months
Der f 7	26	Allergic	3033.8	Allergens	0.667219	0.913713	SLIT 9-12 months
Der f 7	23	Allergic	8986.1	Allergens	0.805325	0.854113	SLIT 9-12 months
Der f 7	30	Allergic	12658.6	Allergens	0.806718	0.956335	SLIT 9-12 months
Der f 7	29	Allergic	4590.6	Allergens	0.480245	0.602569	SLIT 9-12 months
Der f 7	28	Allergic	845.6	Allergens	0.526331	0.698554	SLIT 9-12 months
Der f 7	18	Allergic	3206.9	Allergens	0.757741	0.911843	SLIT 9-12 months
Der f 7	21	Allergic	13491.8	Allergens	0.510892	0.630977	SLIT 9-12 months
Der f 7	32	Allergic	6538	Allergens	0.475604	0.609344	SLIT 9-12 months
Der f 7	33	Allergic	2759.5	Allergens	0.456948	0.627201	SLIT 9-12 months
Der f 7	14	Allergic	13684.3	Allergens	0.759104	0.834211	SLIT 9-12 months
Der f 7	27	Allergic	8161.5	Allergens	0.517488	0.610758	SLIT 9-12 months
Der f 7	20	Allergic	6939.2	Allergens	0.496669	0.631968	SLIT 9-12 months
Der f 7	16	Allergic	10997.3	Allergens	0.596117	0.800065	SLIT 9-12 months
Der f 7	10	Allergic	1957.9	Allergens	0.579531	0.647966	SLIT 9-12 months
Der f 7	11	Allergic	3488.3	Allergens	0.767505	0.917968	SLIT 9-12 months
Der f 7	7	Allergic	1431.3	Allergens	0.627184	0.846517	SLIT 9-12 months
Der f 7	6	Allergic	3141.1	Allergens	0.605269	0.955	SLIT 9-12 months
Der f 7	2	Allergic	5233.5	Allergens	0.485666	0.625146	SLIT 9-12 months
Der f 7	3	Allergic	1269.9	Allergens	0.470559	0.597175	SLIT 9-12 months
Der f 7	4	Allergic	784.9	Allergens	0.488087	0.611224	SLIT 9-12 months
Der f 7	9	Allergic	964.3	Allergens	0.490814	0.611455	SLIT 9-12 months
Der f 7	8	Allergic	5715.4	Allergens	0.562144	0.614298	SLIT 9-12 months
Der f 7	2	Allergic	6786.5	Allergens	0.486318	0.564691	Baseline
Der f 7	5	Allergic	939.9	Allergens	0.511153	0.696407	Baseline
Der f 7	5	Allergic	8210.2	Allergens	0.69092	0.902318	SLIT 9-12 months
Der f 7	17	Allergic	10426.9	Allergens	0.738449	0.89843	SLIT 9-12 months
Der f 7	17	Allergic	7510.4	Allergens	0.559796	0.770422	Baseline
Der f 7	31	Allergic	1596.4	Allergens	0.455862	0.616827	SLIT 9-12 months
Der f 7	31	Allergic	2309.6	Allergens	0.463758	0.625503	Baseline
Der f 7	35	Allergic	1116.6	Allergens	0.455557	0.555072	Baseline
Der f 7	35	Allergic	3464.7	Allergens	0.524208	0.756774	SLIT 9-12 months
Der f 7	15	Allergic	8865.3	Allergens	0.503701	0.72932	Baseline
Der f 7	15	Allergic	15717.4	Allergens	0.568829	0.922508	SLIT 9-12 months
Der f 7	13	Allergic	651	Allergens	0.507285	0.636974	SLIT 9-12 months
Der f 7	19	Allergic	11689.7	Allergens	0.760091	0.775596	SLIT 9-12 months
Der f 7	19	Allergic	8462.9	Allergens	0.600018	0.736502	Baseline
Der f 7	1	Allergic	638.6	Allergens	0.566757	0.762786	Baseline
Der f 7	1	Allergic	1418	Allergens	0.745036	0.911059	SLIT 9-12 months
Der f 7	13	Allergic	363.9	Allergens	0.497091	0.647426	Baseline
Der f 7	12	Allergic	13054.5	Allergens	0.89519	0.768563	SLIT 9-12 months
Der f 7	33	Allergic	1583.7	Allergens	0.475107	0.61808	Baseline
Der f 7	11	Allergic	1031.3	Allergens	0.572018	0.668153	Baseline
Der f 7	10	Allergic	812.6	Allergens	0.507451	0.624198	Baseline
Der f 7	3	Allergic	1379.3	Allergens	0.46289	0.62666	Baseline
Der f 7	4	Allergic	745.4	Allergens	0.495221	0.636918	Baseline
Der f 7	9	Allergic	748.8	Allergens	0.463919	0.601484	Baseline
Der f 7	8	Allergic	4621.3	Allergens	0.492154	0.604022	Baseline
Der f 7	36	Allergic	5326.2	Allergens	0.474287	0.633536	Baseline
Der f 7	34	Allergic	3637.8	Allergens	0.751441	0.771307	Baseline
Der f 7	37	Allergic	620.7	Allergens	0.535012	0.639921	Baseline
Der f 7	21	Allergic	10704	Allergens	0.513986	0.629574	Baseline
Der f 7	38	Allergic	4825.3	Allergens	0.684632	0.748871	Baseline
Der f 7	18	Allergic	1248.6	Allergens	0.541634	0.785587	Baseline
Der f 7	27	Allergic	6812.7	Allergens	0.481201	0.610913	Baseline
Der f 7	12	Allergic	13520.9	Allergens	0.694145	0.799374	Baseline
Der f 7	26	Allergic	2540.5	Allergens	0.487677	0.679623	Baseline
Der f 7	23	Allergic	5503.2	Allergens	0.561749	0.661561	Baseline
Der f 7	28	Allergic	604.5	Allergens	0.492779	0.588257	Baseline
Der f 7	30	Allergic	5488.8	Allergens	0.671289	0.871793	Baseline
Der f 8	14	Allergic	296	Allergens	0.506757	0.63984	Baseline
Der f 8	20	Allergic	692.5	Allergens	0.4906	0.632977	Baseline
Der f 8	32	Allergic	361	Allergens	0.486812	0.591688	Baseline
Der f 8	22	Allergic	658.6	Allergens	0.496474	0.605115	Baseline
Der f 8	29	Allergic	302.2	Allergens	0.512419	0.598456	Baseline
Der f 8	16	Allergic	250.1	Allergens	0.509942	0.610054	Baseline
Der f 8	24	Allergic	237	Allergens	0.462506	0.613625	Baseline
Der f 8	25	Allergic	481.9	Allergens	0.481366	0.62824	Baseline
Der f 8	6	Allergic	1323.9	Allergens	0.500862	0.616102	Baseline
Der f 8	7	Allergic	429.7	Allergens	0.480328	0.595779	Baseline
Der f 8	22	Allergic	444.9	Allergens	0.509409	0.575787	SLIT 9-12 months
Der f 8	38	Allergic	298.1	Allergens	0.562763	0.59455	SLIT 9-12 months
Der f 8	34	Allergic	879.8	Allergens	0.505432	0.629389	SLIT 9-12 months
Der f 8	36	Allergic	295.1	Allergens	0.515663	0.599493	SLIT 9-12 months
Der f 8	24	Allergic	283.5	Allergens	0.494786	0.614149	SLIT 9-12 months
Der f 8	25	Allergic	562	Allergens	0.487076	0.663033	SLIT 9-12 months
Der f 8	37	Allergic	312.6	Allergens	0.501076	0.636637	SLIT 9-12 months
Der f 8	26	Allergic	593.8	Allergens	0.517084	0.666773	SLIT 9-12 months
Der f 8	23	Allergic	267.9	Allergens	0.475333	0.606522	SLIT 9-12 months
Der f 8	30	Allergic	1100.1	Allergens	0.521013	0.673802	SLIT 9-12 months
Der f 8	29	Allergic	276	Allergens	0.509729	0.625987	SLIT 9-12 months
Der f 8	28	Allergic	1111.3	Allergens	0.496572	0.709405	SLIT 9-12 months
Der f 8	18	Allergic	302.8	Allergens	0.558444	0.6512	SLIT 9-12 months
Der f 8	21	Allergic	479	Allergens	0.552031	0.62824	SLIT 9-12 months
Der f 8	32	Allergic	370.8	Allergens	0.482102	0.617973	SLIT 9-12 months
Der f 8	33	Allergic	530.3	Allergens	0.498721	0.642239	SLIT 9-12 months
Der f 8	14	Allergic	262.7	Allergens	0.542009	0.679903	SLIT 9-12 months
Der f 8	27	Allergic	375.5	Allergens	0.479698	0.628801	SLIT 9-12 months
Der f 8	20	Allergic	967.3	Allergens	0.492744	0.614037	SLIT 9-12 months
Der f 8	16	Allergic	226.4	Allergens	0.531707	0.655942	SLIT 9-12 months
Der f 8	10	Allergic	246.4	Allergens	0.507035	0.604444	SLIT 9-12 months
Der f 8	11	Allergic	235.6	Allergens	0.502758	0.623071	SLIT 9-12 months
Der f 8	7	Allergic	373.7	Allergens	0.482021	0.62877	SLIT 9-12 months
Der f 8	6	Allergic	918.5	Allergens	0.522455	0.624918	SLIT 9-12 months
Der f 8	2	Allergic	250.4	Allergens	0.48493	0.601397	SLIT 9-12 months
Der f 8	3	Allergic	440.7	Allergens	0.510445	0.595497	SLIT 9-12 months
Der f 8	4	Allergic	613.4	Allergens	0.485973	0.617545	SLIT 9-12 months
Der f 8	9	Allergic	1522.9	Allergens	0.502103	0.616393	SLIT 9-12 months
Der f 8	8	Allergic	1216.3	Allergens	0.495087	0.605073	SLIT 9-12 months
Der f 8	2	Allergic	257.6	Allergens	0.482871	0.592229	Baseline
Der f 8	5	Allergic	306.4	Allergens	0.487152	0.605282	Baseline
Der f 8	5	Allergic	454.9	Allergens	0.491558	0.60192	SLIT 9-12 months
Der f 8	17	Allergic	367.4	Allergens	0.500464	0.61733	SLIT 9-12 months
Der f 8	17	Allergic	498.9	Allergens	0.493055	0.599224	Baseline
Der f 8	31	Allergic	335.7	Allergens	0.436378	0.596573	SLIT 9-12 months
Der f 8	31	Allergic	376.6	Allergens	0.48375	0.631188	Baseline
Der f 8	35	Allergic	228.2	Allergens	0.465669	0.59648	Baseline
Der f 8	35	Allergic	372.7	Allergens	0.512111	0.64838	SLIT 9-12 months
Der f 8	15	Allergic	340.8	Allergens	0.488568	0.595403	Baseline
Der f 8	15	Allergic	607.9	Allergens	0.498752	0.633857	SLIT 9-12 months
Der f 8	13	Allergic	426.6	Allergens	0.515395	0.623238	SLIT 9-12 months
Der f 8	19	Allergic	573.9	Allergens	0.503525	0.640915	SLIT 9-12 months
Der f 8	19	Allergic	181.8	Allergens	0.460893	0.601397	Baseline
Der f 8	1	Allergic	271.8	Allergens	0.459297	0.634061	Baseline
Der f 8	1	Allergic	403.7	Allergens	0.517535	0.598908	SLIT 9-12 months
Der f 8	13	Allergic	255.1	Allergens	0.495187	0.640299	Baseline
Der f 8	12	Allergic	5128.4	Allergens	0.575538	0.622937	SLIT 9-12 months
Der f 8	33	Allergic	330.3	Allergens	0.497895	0.666985	Baseline
Der f 8	11	Allergic	215.2	Allergens	0.502877	0.607339	Baseline
Der f 8	10	Allergic	406.7	Allergens	0.496799	0.607379	Baseline
Der f 8	3	Allergic	347.4	Allergens	0.502402	0.606604	Baseline
Der f 8	4	Allergic	407.6	Allergens	0.491944	0.637839	Baseline
Der f 8	9	Allergic	1384.3	Allergens	0.494719	0.62277	Baseline
Der f 8	8	Allergic	1067.3	Allergens	0.499474	0.584942	Baseline
Der f 8	36	Allergic	353.3	Allergens	0.538312	0.635417	Baseline
Der f 8	34	Allergic	812.9	Allergens	0.515027	0.621759	Baseline
Der f 8	37	Allergic	193.7	Allergens	0.479402	0.631998	Baseline
Der f 8	21	Allergic	425.5	Allergens	0.553166	0.62277	Baseline
Der f 8	38	Allergic	219.5	Allergens	0.520155	0.606317	Baseline
Der f 8	18	Allergic	239.4	Allergens	0.578997	0.636722	Baseline
Der f 8	27	Allergic	307.3	Allergens	0.483232	0.598728	Baseline
Der f 8	12	Allergic	407.5	Allergens	0.48367	0.610952	Baseline
Der f 8	26	Allergic	586.3	Allergens	0.468737	0.65397	Baseline
Der f 8	23	Allergic	239.3	Allergens	0.472	0.622804	Baseline
Der f 8	28	Allergic	800.1	Allergens	0.486165	0.609106	Baseline
Der f 8	30	Allergic	557.3	Allergens	0.497221	0.626724	Baseline
Der p 10	14	Allergic	6300.1	Allergens	0.508627	0.644006	Baseline
Der p 10	20	Allergic	2256	Allergens	0.498023	0.674717	Baseline
Der p 10	32	Allergic	966.3	Allergens	0.487677	0.631128	Baseline
Der p 10	22	Allergic	2385.3	Allergens	0.517346	0.643723	Baseline
Der p 10	29	Allergic	1067.6	Allergens	0.510944	0.647696	Baseline
Der p 10	16	Allergic	3568.3	Allergens	0.506337	0.61068	Baseline
Der p 10	24	Allergic	518.3	Allergens	0.510366	0.629605	Baseline
Der p 10	25	Allergic	9272.1	Allergens	0.515736	0.62758	Baseline
Der p 10	6	Allergic	10967.2	Allergens	0.558267	0.652274	Baseline
Der p 10	7	Allergic	9383.5	Allergens	0.509221	0.629574	Baseline
Der p 10	22	Allergic	2179.2	Allergens	0.530457	0.652018	SLIT 9-12 months
Der p 10	38	Allergic	5761.8	Allergens	0.795526	0.69666	SLIT 9-12 months
Der p 10	34	Allergic	2056.5	Allergens	0.510181	0.620114	SLIT 9-12 months
Der p 10	36	Allergic	3234.9	Allergens	0.491417	0.639623	SLIT 9-12 months
Der p 10	24	Allergic	618.5	Allergens	0.485163	0.667543	SLIT 9-12 months
Der p 10	25	Allergic	6260.5	Allergens	0.507118	0.646185	SLIT 9-12 months
Der p 10	37	Allergic	4296.9	Allergens	0.538707	0.710117	SLIT 9-12 months
Der p 10	26	Allergic	2598.8	Allergens	0.594345	0.694979	SLIT 9-12 months
Der p 10	23	Allergic	13152.4	Allergens	0.525937	0.647892	SLIT 9-12 months
Der p 10	30	Allergic	10835.3	Allergens	0.537672	0.737683	SLIT 9-12 months
Der p 10	29	Allergic	1306.2	Allergens	0.505403	0.62634	SLIT 9-12 months
Der p 10	28	Allergic	17947.9	Allergens	0.596675	0.72932	SLIT 9-12 months
Der p 10	18	Allergic	1969.5	Allergens	0.523413	0.695006	SLIT 9-12 months
Der p 10	21	Allergic	13349.5	Allergens	0.520178	0.652436	SLIT 9-12 months
Der p 10	32	Allergic	3383.5	Allergens	0.504946	0.64651	SLIT 9-12 months
Der p 10	33	Allergic	14680.2	Allergens	0.77864	0.951911	SLIT 9-12 months
Der p 10	14	Allergic	4589.7	Allergens	0.493671	0.682072	SLIT 9-12 months
Der p 10	27	Allergic	3043.2	Allergens	0.496113	0.648015	SLIT 9-12 months
Der p 10	20	Allergic	2023.3	Allergens	0.500648	0.648356	SLIT 9-12 months
Der p 10	16	Allergic	923.1	Allergens	0.523952	0.671575	SLIT 9-12 months
Der p 10	10	Allergic	568.8	Allergens	0.506393	0.630552	SLIT 9-12 months
Der p 10	11	Allergic	1622.6	Allergens	0.508898	0.64596	SLIT 9-12 months
Der p 10	7	Allergic	18637.5	Allergens	0.527051	0.662972	SLIT 9-12 months
Der p 10	6	Allergic	9226.9	Allergens	0.599884	0.787231	SLIT 9-12 months
Der p 10	2	Allergic	13562.7	Allergens	0.523866	0.631067	SLIT 9-12 months
Der p 10	3	Allergic	13327.8	Allergens	0.512598	0.608708	SLIT 9-12 months
Der p 10	4	Allergic	7038.6	Allergens	0.541306	0.629973	SLIT 9-12 months
Der p 10	9	Allergic	12200.9	Allergens	0.509221	0.630552	SLIT 9-12 months
Der p 10	8	Allergic	1491.4	Allergens	0.517369	0.619662	SLIT 9-12 months
Der p 10	2	Allergic	12179.5	Allergens	0.525916	0.605863	Baseline
Der p 10	5	Allergic	1935.6	Allergens	0.526537	0.632682	Baseline
Der p 10	5	Allergic	2894.7	Allergens	0.508192	0.624788	SLIT 9-12 months
Der p 10	17	Allergic	12609.5	Allergens	0.552932	0.685571	SLIT 9-12 months
Der p 10	17	Allergic	13864.6	Allergens	0.553398	0.642055	Baseline
Der p 10	31	Allergic	2697.8	Allergens	0.495254	0.620631	SLIT 9-12 months
Der p 10	31	Allergic	2474.3	Allergens	0.502282	0.652666	Baseline
Der p 10	35	Allergic	738.5	Allergens	0.487152	0.622468	Baseline
Der p 10	35	Allergic	1471.7	Allergens	0.508627	0.656493	SLIT 9-12 months
Der p 10	15	Allergic	1773.6	Allergens	0.487677	0.616102	Baseline
Der p 10	15	Allergic	2152.3	Allergens	0.508055	0.621419	SLIT 9-12 months
Der p 10	13	Allergic	8002.7	Allergens	0.523866	0.641659	SLIT 9-12 months
Der p 10	19	Allergic	20386.9	Allergens	0.808109	0.798722	SLIT 9-12 months
Der p 10	19	Allergic	14952.5	Allergens	0.789489	0.805324	Baseline
Der p 10	1	Allergic	979.4	Allergens	0.50698	0.655387	Baseline
Der p 10	1	Allergic	972.3	Allergens	0.548403	0.642789	SLIT 9-12 months
Der p 10	13	Allergic	3241.3	Allergens	0.523608	0.656185	Baseline
Der p 10	12	Allergic	1980	Allergens	0.542978	0.64646	SLIT 9-12 months
Der p 10	33	Allergic	9420	Allergens	0.761413	0.897262	Baseline
Der p 10	11	Allergic	1628.2	Allergens	0.532313	0.642997	Baseline
Der p 10	10	Allergic	1418.9	Allergens	0.509435	0.65372	Baseline
Der p 10	3	Allergic	13830.6	Allergens	0.512776	0.651855	Baseline
Der p 10	4	Allergic	12240.8	Allergens	0.534448	0.65752	Baseline
Der p 10	9	Allergic	10841.8	Allergens	0.496832	0.64611	Baseline
Der p 10	8	Allergic	2290.6	Allergens	0.524655	0.614855	Baseline
Der p 10	36	Allergic	5716.8	Allergens	0.513283	0.641341	Baseline
Der p 10	34	Allergic	1685.1	Allergens	0.523175	0.66283	Baseline
Der p 10	37	Allergic	3145.8	Allergens	0.517983	0.64745	Baseline
Der p 10	21	Allergic	7468.3	Allergens	0.53845	0.65894	Baseline
Der p 10	38	Allergic	2111.3	Allergens	0.63139	0.624362	Baseline
Der p 10	18	Allergic	1608.1	Allergens	0.514435	0.669229	Baseline
Der p 10	27	Allergic	794.2	Allergens	0.481858	0.63965	Baseline
Der p 10	12	Allergic	2456.7	Allergens	0.509462	0.641712	Baseline
Der p 10	26	Allergic	5139.8	Allergens	0.531459	0.642919	Baseline
Der p 10	23	Allergic	19696.9	Allergens	0.514929	0.64054	Baseline
Der p 10	28	Allergic	14809.3	Allergens	0.559036	0.631067	Baseline
Der p 10	30	Allergic	5765.9	Allergens	0.522169	0.660502	Baseline
Der p 13	14	Allergic	746.1	Allergens	0.530048	0.646634	Baseline
Der p 13	20	Allergic	449.4	Allergens	0.526723	0.645154	Baseline
Der p 13	32	Allergic	1979	Allergens	0.49482	0.626212	Baseline
Der p 13	22	Allergic	1748.8	Allergens	0.749827	0.864683	Baseline
Der p 13	29	Allergic	534.8	Allergens	0.506253	0.624231	Baseline
Der p 13	16	Allergic	4866.2	Allergens	0.514036	0.632623	Baseline
Der p 13	24	Allergic	3028	Allergens	0.522674	0.639677	Baseline
Der p 13	25	Allergic	9111.1	Allergens	0.557038	0.876524	Baseline
Der p 13	6	Allergic	573	Allergens	0.516341	0.651435	Baseline
Der p 13	7	Allergic	504.2	Allergens	0.512827	0.625665	Baseline
Der p 13	22	Allergic	2945	Allergens	0.804532	0.894609	SLIT 9-12 months
Der p 13	38	Allergic	736.8	Allergens	0.459585	0.665918	SLIT 9-12 months
Der p 13	34	Allergic	1002.6	Allergens	0.496474	0.706138	SLIT 9-12 months
Der p 13	36	Allergic	243.4	Allergens	0.498214	0.651925	SLIT 9-12 months
Der p 13	24	Allergic	2438.5	Allergens	0.497317	0.653447	SLIT 9-12 months
Der p 13	25	Allergic	9494.2	Allergens	0.603491	0.915447	SLIT 9-12 months
Der p 13	37	Allergic	245.5	Allergens	0.41215	0.664479	SLIT 9-12 months
Der p 13	26	Allergic	281.3	Allergens	0.505175	0.610913	SLIT 9-12 months
Der p 13	23	Allergic	4156.2	Allergens	0.495817	0.63283	SLIT 9-12 months
Der p 13	30	Allergic	862.4	Allergens	0.516917	0.677148	SLIT 9-12 months
Der p 13	29	Allergic	502.8	Allergens	0.502995	0.678161	SLIT 9-12 months
Der p 13	28	Allergic	1406.7	Allergens	0.732432	0.80187	SLIT 9-12 months
Der p 13	18	Allergic	1782.7	Allergens	0.502222	0.702844	SLIT 9-12 months
Der p 13	21	Allergic	366.6	Allergens	0.500801	0.652713	SLIT 9-12 months
Der p 13	32	Allergic	2305.1	Allergens	0.51188	0.656493	SLIT 9-12 months
Der p 13	33	Allergic	1213.8	Allergens	0.491027	0.660041	SLIT 9-12 months
Der p 13	14	Allergic	564.5	Allergens	0.510656	0.675761	SLIT 9-12 months
Der p 13	27	Allergic	3811.3	Allergens	0.491628	0.641607	SLIT 9-12 months
Der p 13	20	Allergic	417.7	Allergens	0.491628	0.650942	SLIT 9-12 months
Der p 13	16	Allergic	2290.5	Allergens	0.519401	0.613437	SLIT 9-12 months
Der p 13	10	Allergic	1186.8	Allergens	0.511983	0.62203	SLIT 9-12 months
Der p 13	11	Allergic	323.1	Allergens	0.50264	0.644057	SLIT 9-12 months
Der p 13	7	Allergic	1025.7	Allergens	0.615056	0.655141	SLIT 9-12 months
Der p 13	6	Allergic	424.6	Allergens	0.542608	0.641818	SLIT 9-12 months
Der p 13	2	Allergic	568.1	Allergens	0.50144	0.632028	SLIT 9-12 months
Der p 13	3	Allergic	927	Allergens	0.512572	0.635359	SLIT 9-12 months
Der p 13	4	Allergic	1178.6	Allergens	0.524931	0.634438	SLIT 9-12 months
Der p 13	9	Allergic	386.8	Allergens	0.50486	0.624132	SLIT 9-12 months
Der p 13	8	Allergic	1826.7	Allergens	0.538861	0.653057	SLIT 9-12 months
Der p 13	2	Allergic	637	Allergens	0.474195	0.599089	Baseline
Der p 13	5	Allergic	182.1	Allergens	0.530107	0.626468	Baseline
Der p 13	5	Allergic	389.8	Allergens	0.511414	0.637255	SLIT 9-12 months
Der p 13	17	Allergic	641	Allergens	0.523887	0.626244	SLIT 9-12 months
Der p 13	17	Allergic	846.7	Allergens	0.505204	0.623437	Baseline
Der p 13	31	Allergic	2993.8	Allergens	0.474744	0.624983	SLIT 9-12 months
Der p 13	31	Allergic	2628	Allergens	0.469185	0.652088	Baseline
Der p 13	35	Allergic	374.9	Allergens	0.479698	0.576626	Baseline
Der p 13	35	Allergic	516.8	Allergens	0.498531	0.647327	SLIT 9-12 months
Der p 13	15	Allergic	955.5	Allergens	0.47012	0.603937	Baseline
Der p 13	15	Allergic	1615.9	Allergens	0.509248	0.63593	SLIT 9-12 months
Der p 13	13	Allergic	453.3	Allergens	0.51063	0.647696	SLIT 9-12 months
Der p 13	19	Allergic	2355.7	Allergens	0.624083	0.674085	SLIT 9-12 months
Der p 13	19	Allergic	296.5	Allergens	0.496113	0.609027	Baseline
Der p 13	1	Allergic	285.1	Allergens	0.512929	0.644875	Baseline
Der p 13	1	Allergic	343.9	Allergens	0.506785	0.606891	SLIT 9-12 months
Der p 13	13	Allergic	375.3	Allergens	0.520473	0.656317	Baseline
Der p 13	12	Allergic	676.7	Allergens	0.515809	0.640326	SLIT 9-12 months
Der p 13	33	Allergic	716.9	Allergens	0.50698	0.568012	Baseline
Der p 13	11	Allergic	231.8	Allergens	0.507451	0.625535	Baseline
Der p 13	10	Allergic	5292.7	Allergens	0.505603	0.645432	Baseline
Der p 13	3	Allergic	1462.9	Allergens	0.497639	0.626628	Baseline
Der p 13	4	Allergic	1801.7	Allergens	0.527641	0.654038	Baseline
Der p 13	9	Allergic	266.4	Allergens	0.509301	0.628115	Baseline
Der p 13	8	Allergic	2183.7	Allergens	0.519124	0.629512	Baseline
Der p 13	36	Allergic	688.2	Allergens	0.508735	0.643645	Baseline
Der p 13	34	Allergic	1506.6	Allergens	0.515858	0.646709	Baseline
Der p 13	37	Allergic	354	Allergens	0.518428	0.650374	Baseline
Der p 13	21	Allergic	287.6	Allergens	0.511595	0.64646	Baseline
Der p 13	38	Allergic	736.3	Allergens	0.482508	0.61808	Baseline
Der p 13	18	Allergic	2277	Allergens	0.50437	0.65232	Baseline
Der p 13	27	Allergic	1511.8	Allergens	0.499629	0.64708	Baseline
Der p 13	12	Allergic	1011.9	Allergens	0.503084	0.649515	Baseline
Der p 13	26	Allergic	367.3	Allergens	0.488972	0.622971	Baseline
Der p 13	23	Allergic	11748.6	Allergens	0.524294	0.633857	Baseline
Der p 13	28	Allergic	1055.3	Allergens	0.604754	0.679557	Baseline
Der p 13	30	Allergic	634.3	Allergens	0.496929	0.669622	Baseline
Der p 15	14	Allergic	8700.7	Allergens	0.566119	0.682359	Baseline
Der p 15	20	Allergic	1301.4	Allergens	0.56341	0.685357	Baseline
Der p 15	32	Allergic	2224.8	Allergens	0.57414	0.737723	Baseline
Der p 15	22	Allergic	2386.6	Allergens	0.553997	0.685464	Baseline
Der p 15	29	Allergic	6473.1	Allergens	0.564005	0.695223	Baseline
Der p 15	16	Allergic	7176.3	Allergens	0.755337	0.941323	Baseline
Der p 15	24	Allergic	1309.1	Allergens	0.550849	0.68381	Baseline
Der p 15	25	Allergic	10757.7	Allergens	0.542817	0.754013	Baseline
Der p 15	6	Allergic	5719.7	Allergens	0.653324	0.756156	Baseline
Der p 15	7	Allergic	6060.5	Allergens	0.538329	0.672192	Baseline
Der p 15	22	Allergic	6108.4	Allergens	0.733956	0.778507	SLIT 9-12 months
Der p 15	38	Allergic	664.3	Allergens	0.541977	0.684618	SLIT 9-12 months
Der p 15	34	Allergic	5224.5	Allergens	0.605798	0.833013	SLIT 9-12 months
Der p 15	36	Allergic	3564.2	Allergens	0.592269	0.820807	SLIT 9-12 months
Der p 15	24	Allergic	1554.8	Allergens	0.550336	0.679738	SLIT 9-12 months
Der p 15	25	Allergic	13883.1	Allergens	0.556493	0.79993	SLIT 9-12 months
Der p 15	37	Allergic	11728.3	Allergens	0.814588	0.945422	SLIT 9-12 months
Der p 15	26	Allergic	7535.5	Allergens	0.786727	0.933072	SLIT 9-12 months
Der p 15	23	Allergic	6236.7	Allergens	0.672432	0.777529	SLIT 9-12 months
Der p 15	30	Allergic	4298.1	Allergens	0.54506	0.674049	SLIT 9-12 months
Der p 15	29	Allergic	6397.2	Allergens	0.531152	0.660146	SLIT 9-12 months
Der p 15	28	Allergic	12747.4	Allergens	0.81345	0.90911	SLIT 9-12 months
Der p 15	18	Allergic	4420.7	Allergens	0.698513	0.916534	SLIT 9-12 months
Der p 15	21	Allergic	1435.1	Allergens	0.538655	0.691535	SLIT 9-12 months
Der p 15	32	Allergic	13444.7	Allergens	0.787393	0.914609	SLIT 9-12 months
Der p 15	33	Allergic	2240.8	Allergens	0.528326	0.675899	SLIT 9-12 months
Der p 15	14	Allergic	7470.4	Allergens	0.591853	0.670291	SLIT 9-12 months
Der p 15	27	Allergic	2165.8	Allergens	0.53421	0.674787	SLIT 9-12 months
Der p 15	20	Allergic	1402	Allergens	0.549063	0.685065	SLIT 9-12 months
Der p 15	16	Allergic	13116.4	Allergens	0.85272	0.982392	SLIT 9-12 months
Der p 15	10	Allergic	1337.3	Allergens	0.52756	0.659956	SLIT 9-12 months
Der p 15	11	Allergic	1656.8	Allergens	0.538191	0.678562	SLIT 9-12 months
Der p 15	7	Allergic	4689	Allergens	0.549485	0.710106	SLIT 9-12 months
Der p 15	6	Allergic	7966.7	Allergens	0.752836	0.961847	SLIT 9-12 months
Der p 15	2	Allergic	1381.2	Allergens	0.568417	0.67926	SLIT 9-12 months
Der p 15	3	Allergic	3230.2	Allergens	0.568623	0.66152	SLIT 9-12 months
Der p 15	4	Allergic	4114.6	Allergens	0.561749	0.678529	SLIT 9-12 months
Der p 15	9	Allergic	9021.2	Allergens	0.623865	0.679161	SLIT 9-12 months
Der p 15	8	Allergic	4913.5	Allergens	0.650163	0.720929	SLIT 9-12 months
Der p 15	2	Allergic	1434.4	Allergens	0.556167	0.654625	Baseline
Der p 15	5	Allergic	6920.4	Allergens	0.542447	0.672517	Baseline
Der p 15	5	Allergic	8910.5	Allergens	0.585687	0.686755	SLIT 9-12 months
Der p 15	17	Allergic	8910.5	Allergens	0.728241	0.909628	SLIT 9-12 months
Der p 15	17	Allergic	7610.2	Allergens	0.633495	0.810152	Baseline
Der p 15	31	Allergic	4667.6	Allergens	0.553834	0.67674	SLIT 9-12 months
Der p 15	31	Allergic	5122.7	Allergens	0.550507	0.676825	Baseline
Der p 15	35	Allergic	5594	Allergens	0.533473	0.651271	Baseline
Der p 15	35	Allergic	16165.4	Allergens	0.633628	0.81741	SLIT 9-12 months
Der p 15	15	Allergic	1793.5	Allergens	0.57332	0.72662	Baseline
Der p 15	15	Allergic	16601.7	Allergens	0.808815	0.934807	SLIT 9-12 months
Der p 15	13	Allergic	2676.5	Allergens	0.53788	0.668589	SLIT 9-12 months
Der p 15	19	Allergic	1822.6	Allergens	0.549122	0.671666	SLIT 9-12 months
Der p 15	19	Allergic	719.6	Allergens	0.539303	0.680962	Baseline
Der p 15	1	Allergic	588.6	Allergens	0.545246	0.702101	Baseline
Der p 15	1	Allergic	1394	Allergens	0.716696	0.776362	SLIT 9-12 months
Der p 15	13	Allergic	1742.7	Allergens	0.570004	0.700911	Baseline
Der p 15	12	Allergic	13932.5	Allergens	0.826605	0.795252	SLIT 9-12 months
Der p 15	33	Allergic	990.4	Allergens	0.563994	0.682565	Baseline
Der p 15	11	Allergic	1224.3	Allergens	0.539167	0.678562	Baseline
Der p 15	10	Allergic	2842.8	Allergens	0.565111	0.68964	Baseline
Der p 15	3	Allergic	2230.5	Allergens	0.569558	0.684788	Baseline
Der p 15	4	Allergic	4405.7	Allergens	0.568352	0.677724	Baseline
Der p 15	9	Allergic	7435.6	Allergens	0.550436	0.683716	Baseline
Der p 15	8	Allergic	3467.4	Allergens	0.561471	0.677098	Baseline
Der p 15	36	Allergic	4105.8	Allergens	0.542737	0.683496	Baseline
Der p 15	34	Allergic	1821.4	Allergens	0.562608	0.713077	Baseline
Der p 15	37	Allergic	1298.1	Allergens	0.585704	0.739145	Baseline
Der p 15	21	Allergic	1608.7	Allergens	0.552407	0.683528	Baseline
Der p 15	38	Allergic	662.8	Allergens	0.537184	0.664299	Baseline
Der p 15	18	Allergic	1849.1	Allergens	0.582869	0.835443	Baseline
Der p 15	27	Allergic	2235.7	Allergens	0.536053	0.671794	Baseline
Der p 15	12	Allergic	6471.2	Allergens	0.614394	0.770813	Baseline
Der p 15	26	Allergic	2925.3	Allergens	0.610191	0.787239	Baseline
Der p 15	23	Allergic	966.6	Allergens	0.546366	0.681221	Baseline
Der p 15	28	Allergic	5511	Allergens	0.732461	0.820408	Baseline
Der p 15	30	Allergic	1825.7	Allergens	0.547691	0.666889	Baseline
Der f 20	14	Allergic	416.5	Allergens	0.50408	0.636383	Baseline
Der f 20	20	Allergic	321.5	Allergens	0.519355	0.621657	Baseline
Der f 20	32	Allergic	6555.2	Allergens	0.517203	0.625762	Baseline
Der f 20	22	Allergic	421.5	Allergens	0.494045	0.614744	Baseline
Der f 20	29	Allergic	8506.9	Allergens	0.538673	0.632474	Baseline
Der f 20	16	Allergic	263.7	Allergens	0.491063	0.618434	Baseline
Der f 20	24	Allergic	297.3	Allergens	0.517393	0.614744	Baseline
Der f 20	25	Allergic	739.6	Allergens	0.496474	0.617617	Baseline
Der f 20	6	Allergic	2976	Allergens	0.609263	0.625826	Baseline
Der f 20	7	Allergic	840.7	Allergens	0.494113	0.640299	Baseline
Der f 20	22	Allergic	444.4	Allergens	0.491839	0.589738	SLIT 9-12 months
Der f 20	38	Allergic	344.3	Allergens	0.489918	0.615774	SLIT 9-12 months
Der f 20	34	Allergic	398.2	Allergens	0.492432	0.588514	SLIT 9-12 months
Der f 20	36	Allergic	837.5	Allergens	0.497895	0.591192	SLIT 9-12 months
Der f 20	24	Allergic	401.5	Allergens	0.489809	0.627137	SLIT 9-12 months
Der f 20	25	Allergic	698	Allergens	0.485046	0.596759	SLIT 9-12 months
Der f 20	37	Allergic	2662.8	Allergens	0.486963	0.636722	SLIT 9-12 months
Der f 20	26	Allergic	437.1	Allergens	0.433702	0.623934	SLIT 9-12 months
Der f 20	23	Allergic	1189.1	Allergens	0.491769	0.596014	SLIT 9-12 months
Der f 20	30	Allergic	11872.2	Allergens	0.495187	0.627769	SLIT 9-12 months
Der f 20	29	Allergic	10565.1	Allergens	0.509783	0.603341	SLIT 9-12 months
Der f 20	28	Allergic	1912.6	Allergens	0.521438	0.705759	SLIT 9-12 months
Der f 20	18	Allergic	2692.1	Allergens	0.498468	0.60034	SLIT 9-12 months
Der f 20	21	Allergic	1449.1	Allergens	0.613947	0.598274	SLIT 9-12 months
Der f 20	32	Allergic	6732.1	Allergens	0.491134	0.616827	SLIT 9-12 months
Der f 20	33	Allergic	1497.4	Allergens	0.559907	0.661023	SLIT 9-12 months
Der f 20	14	Allergic	368.1	Allergens	0.498878	0.613887	SLIT 9-12 months
Der f 20	27	Allergic	233.5	Allergens	0.488531	0.605863	SLIT 9-12 months
Der f 20	20	Allergic	238.2	Allergens	0.501893	0.614372	SLIT 9-12 months
Der f 20	16	Allergic	210.1	Allergens	0.510445	0.640995	SLIT 9-12 months
Der f 20	10	Allergic	806.6	Allergens	0.484342	0.603895	SLIT 9-12 months
Der f 20	11	Allergic	567.2	Allergens	0.522433	0.61515	SLIT 9-12 months
Der f 20	7	Allergic	1026.1	Allergens	0.524187	0.60974	SLIT 9-12 months
Der f 20	6	Allergic	1866.2	Allergens	0.517203	0.64656	SLIT 9-12 months
Der f 20	2	Allergic	1454.2	Allergens	0.517108	0.573589	SLIT 9-12 months
Der f 20	3	Allergic	664.6	Allergens	0.489628	0.588873	SLIT 9-12 months
Der f 20	4	Allergic	1386.2	Allergens	0.505346	0.623371	SLIT 9-12 months
Der f 20	9	Allergic	453.2	Allergens	0.538587	0.601397	SLIT 9-12 months
Der f 20	8	Allergic	235.8	Allergens	0.490636	0.592376	SLIT 9-12 months
Der f 20	2	Allergic	1514.4	Allergens	0.480495	0.604486	Baseline
Der f 20	5	Allergic	389.3	Allergens	0.476982	0.627612	Baseline
Der f 20	5	Allergic	616.4	Allergens	0.484342	0.603213	SLIT 9-12 months
Der f 20	17	Allergic	455.6	Allergens	0.580917	0.606604	SLIT 9-12 months
Der f 20	17	Allergic	473.8	Allergens	0.501682	0.597129	Baseline
Der f 20	31	Allergic	1625.5	Allergens	0.513661	0.609779	SLIT 9-12 months
Der f 20	31	Allergic	1406.8	Allergens	0.496832	0.65372	Baseline
Der f 20	35	Allergic	205.5	Allergens	0.492675	0.608067	Baseline
Der f 20	35	Allergic	352	Allergens	0.485241	0.6265	SLIT 9-12 months
Der f 20	15	Allergic	1421.9	Allergens	0.482871	0.609936	Baseline
Der f 20	15	Allergic	19760.4	Allergens	0.523435	0.639487	SLIT 9-12 months
Der f 20	13	Allergic	927.7	Allergens	0.494686	0.6207	SLIT 9-12 months
Der f 20	19	Allergic	505.5	Allergens	0.585445	0.646435	SLIT 9-12 months
Der f 20	19	Allergic	393.2	Allergens	0.489228	0.628052	Baseline
Der f 20	1	Allergic	237	Allergens	0.497671	0.642108	Baseline
Der f 20	1	Allergic	205.2	Allergens	0.489264	0.607623	SLIT 9-12 months
Der f 20	13	Allergic	337.1	Allergens	0.507146	0.627958	Baseline
Der f 20	12	Allergic	312.9	Allergens	0.483072	0.625503	SLIT 9-12 months
Der f 20	33	Allergic	1043.8	Allergens	0.61131	0.628146	Baseline
Der f 20	11	Allergic	390.6	Allergens	0.520178	0.605031	Baseline
Der f 20	10	Allergic	1884.1	Allergens	0.513283	0.60087	Baseline
Der f 20	3	Allergic	559.9	Allergens	0.495187	0.612719	Baseline
Der f 20	4	Allergic	1896.2	Allergens	0.512547	0.60287	Baseline
Der f 20	9	Allergic	492.1	Allergens	0.497639	0.642318	Baseline
Der f 20	8	Allergic	276	Allergens	0.485589	0.577868	Baseline
Der f 20	36	Allergic	603.2	Allergens	0.500771	0.614928	Baseline
Der f 20	34	Allergic	459.1	Allergens	0.493705	0.625987	Baseline
Der f 20	37	Allergic	2438.8	Allergens	0.507285	0.613737	Baseline
Der f 20	21	Allergic	942.5	Allergens	0.624572	0.623038	Baseline
Der f 20	38	Allergic	291.9	Allergens	0.454323	0.599403	Baseline
Der f 20	18	Allergic	2238.8	Allergens	0.501076	0.632207	Baseline
Der f 20	27	Allergic	235.7	Allergens	0.485357	0.617795	Baseline
Der f 20	12	Allergic	304.3	Allergens	0.486963	0.61808	Baseline
Der f 20	26	Allergic	525.7	Allergens	0.49735	0.629297	Baseline
Der f 20	23	Allergic	2127.3	Allergens	0.52491	0.624886	Baseline
Der f 20	28	Allergic	3212	Allergens	0.53325	0.615591	Baseline
Der f 20	30	Allergic	5284	Allergens	0.497478	0.625211	Baseline
Der f 21	14	Allergic	7042.3	Allergens	0.455862	0.638061	Baseline
Der f 21	20	Allergic	7937.6	Allergens	0.484067	0.633623	Baseline
Der f 21	32	Allergic	1307.5	Allergens	0.497799	0.609027	Baseline
Der f 21	22	Allergic	8612.3	Allergens	0.711806	0.87557	Baseline
Der f 21	29	Allergic	1068.2	Allergens	0.491346	0.631399	Baseline
Der f 21	16	Allergic	15138.8	Allergens	0.696103	0.876159	Baseline
Der f 21	24	Allergic	4368.4	Allergens	0.476007	0.625438	Baseline
Der f 21	25	Allergic	5684.7	Allergens	0.605577	0.949803	Baseline
Der f 21	6	Allergic	6450.4	Allergens	0.806856	0.950537	Baseline
Der f 21	7	Allergic	5583.7	Allergens	0.573921	0.834079	Baseline
Der f 21	22	Allergic	8962.6	Allergens	0.785968	0.95534	SLIT 9-12 months
Der f 21	38	Allergic	1327.7	Allergens	0.481776	0.617652	SLIT 9-12 months
Der f 21	34	Allergic	3139.8	Allergens	0.489337	0.60524	SLIT 9-12 months
Der f 21	36	Allergic	3265.1	Allergens	0.496015	0.613737	SLIT 9-12 months
Der f 21	24	Allergic	15771.9	Allergens	0.58649	0.811286	SLIT 9-12 months
Der f 21	25	Allergic	4376.6	Allergens	0.615575	0.961975	SLIT 9-12 months
Der f 21	37	Allergic	2015.1	Allergens	0.508355	0.64838	SLIT 9-12 months
Der f 21	26	Allergic	13223.1	Allergens	0.697623	0.873948	SLIT 9-12 months
Der f 21	23	Allergic	16381.2	Allergens	0.615928	0.622904	SLIT 9-12 months
Der f 21	30	Allergic	12323.5	Allergens	0.489519	0.787201	SLIT 9-12 months
Der f 21	29	Allergic	1500.1	Allergens	0.461174	0.593446	SLIT 9-12 months
Der f 21	28	Allergic	7314.8	Allergens	0.525478	0.709812	SLIT 9-12 months
Der f 21	18	Allergic	16136.8	Allergens	0.725993	0.889405	SLIT 9-12 months
Der f 21	21	Allergic	11378.7	Allergens	0.465983	0.617187	SLIT 9-12 months
Der f 21	32	Allergic	809.2	Allergens	0.471283	0.591885	SLIT 9-12 months
Der f 21	33	Allergic	18901.5	Allergens	0.725928	0.819412	SLIT 9-12 months
Der f 21	14	Allergic	7095	Allergens	0.487752	0.629635	SLIT 9-12 months
Der f 21	27	Allergic	15350.5	Allergens	0.505942	0.615223	SLIT 9-12 months
Der f 21	20	Allergic	9625.4	Allergens	0.487001	0.634929	SLIT 9-12 months
Der f 21	16	Allergic	13717.7	Allergens	0.759805	0.953984	SLIT 9-12 months
Der f 21	10	Allergic	677	Allergens	0.460555	0.645407	SLIT 9-12 months
Der f 21	11	Allergic	914.1	Allergens	0.484617	0.630795	SLIT 9-12 months
Der f 21	7	Allergic	11740.2	Allergens	0.606188	0.873682	SLIT 9-12 months
Der f 21	6	Allergic	9452.3	Allergens	0.83717	0.983314	SLIT 9-12 months
Der f 21	2	Allergic	269.9	Allergens	0.503554	0.616538	SLIT 9-12 months
Der f 21	3	Allergic	1006.8	Allergens	0.507533	0.606891	SLIT 9-12 months
Der f 21	4	Allergic	585.3	Allergens	0.492986	0.611687	SLIT 9-12 months
Der f 21	9	Allergic	13477.7	Allergens	0.530864	0.651832	SLIT 9-12 months
Der f 21	8	Allergic	502.1	Allergens	0.521771	0.629758	SLIT 9-12 months
Der f 21	2	Allergic	846.5	Allergens	0.487039	0.599717	Baseline
Der f 21	5	Allergic	7721.2	Allergens	0.586581	0.88123	Baseline
Der f 21	5	Allergic	11730.9	Allergens	0.663688	0.936798	SLIT 9-12 months
Der f 21	17	Allergic	5314.3	Allergens	0.621644	0.880463	SLIT 9-12 months
Der f 21	17	Allergic	2769.8	Allergens	0.566086	0.817792	Baseline
Der f 21	31	Allergic	20464.9	Allergens	0.497735	0.610758	SLIT 9-12 months
Der f 21	31	Allergic	18988.1	Allergens	0.525057	0.623504	Baseline
Der f 21	35	Allergic	1892.8	Allergens	0.481571	0.567946	Baseline
Der f 21	35	Allergic	6515.3	Allergens	0.496245	0.598999	SLIT 9-12 months
Der f 21	15	Allergic	3787	Allergens	0.477987	0.588514	Baseline
Der f 21	15	Allergic	6642	Allergens	0.504428	0.650137	SLIT 9-12 months
Der f 21	13	Allergic	25082.6	Allergens	0.835512	0.881275	SLIT 9-12 months
Der f 21	19	Allergic	6737.3	Allergens	0.544592	0.629881	SLIT 9-12 months
Der f 21	19	Allergic	3691.8	Allergens	0.461844	0.601134	Baseline
Der f 21	1	Allergic	734.4	Allergens	0.478376	0.627738	Baseline
Der f 21	1	Allergic	511.6	Allergens	0.454199	0.584023	SLIT 9-12 months
Der f 21	13	Allergic	10600	Allergens	0.634435	0.764715	Baseline
Der f 21	12	Allergic	3175.9	Allergens	0.718947	0.719611	SLIT 9-12 months
Der f 21	33	Allergic	16668.9	Allergens	0.743929	0.761417	Baseline
Der f 21	11	Allergic	548.5	Allergens	0.500984	0.629666	Baseline
Der f 21	10	Allergic	2905.2	Allergens	0.521304	0.629142	Baseline
Der f 21	3	Allergic	1856	Allergens	0.483032	0.620906	Baseline
Der f 21	4	Allergic	1862.3	Allergens	0.53067	0.629881	Baseline
Der f 21	9	Allergic	14231.5	Allergens	0.495982	0.612262	Baseline
Der f 21	8	Allergic	888.5	Allergens	0.515175	0.608508	Baseline
Der f 21	36	Allergic	5462	Allergens	0.509542	0.644185	Baseline
Der f 21	34	Allergic	2012	Allergens	0.511595	0.651855	Baseline
Der f 21	37	Allergic	4163.2	Allergens	0.449478	0.605739	Baseline
Der f 21	21	Allergic	15104.5	Allergens	0.562228	0.634438	Baseline
Der f 21	38	Allergic	995.2	Allergens	0.4597	0.60364	Baseline
Der f 21	18	Allergic	15842.5	Allergens	0.546122	0.771265	Baseline
Der f 21	27	Allergic	9673.6	Allergens	0.428367	0.620321	Baseline
Der f 21	12	Allergic	2702	Allergens	0.582037	0.696139	Baseline
Der f 21	26	Allergic	29288.3	Allergens	0.658329	0.743071	Baseline
Der f 21	23	Allergic	33515.9	Allergens	0.663784	0.613625	Baseline
Der f 21	28	Allergic	8734.9	Allergens	0.54317	0.59474	Baseline
Der f 21	30	Allergic	9592.4	Allergens	0.506421	0.711996	Baseline
Der f 22	14	Allergic	548.7	Allergens	0.47623	0.712281	Baseline
Der f 22	20	Allergic	49.1	Allergens	0.385903	0.551318	Baseline
Der f 22	32	Allergic	129.6	Allergens	0.435719	0.673695	Baseline
Der f 22	22	Allergic	3321.9	Allergens	0.733521	0.887593	Baseline
Der f 22	29	Allergic	59.5	Allergens	0.490242	0.556694	Baseline
Der f 22	16	Allergic	1105.6	Allergens	0.556428	0.82313	Baseline
Der f 22	24	Allergic	327.4	Allergens	0.49482	0.713982	Baseline
Der f 22	25	Allergic	692.2	Allergens	0.42386	0.546341	Baseline
Der f 22	6	Allergic	139.6	Allergens	0.455983	0.621793	Baseline
Der f 22	7	Allergic	89.6	Allergens	0.372992	0.566943	Baseline
Der f 22	22	Allergic	7970.2	Allergens	0.842156	0.91642	SLIT 9-12 months
Der f 22	38	Allergic	70	Allergens	0.429832	0.542326	SLIT 9-12 months
Der f 22	34	Allergic	540.6	Allergens	0.492258	0.556002	SLIT 9-12 months
Der f 22	36	Allergic	232.3	Allergens	0.446248	0.748781	SLIT 9-12 months
Der f 22	24	Allergic	4986.6	Allergens	0.735667	0.911164	SLIT 9-12 months
Der f 22	25	Allergic	609.5	Allergens	0.456708	0.533637	SLIT 9-12 months
Der f 22	37	Allergic	153	Allergens	0.410587	0.60549	SLIT 9-12 months
Der f 22	26	Allergic	65.7	Allergens	0.181099	0.558508	SLIT 9-12 months
Der f 22	23	Allergic	101.6	Allergens	0	0.500665	SLIT 9-12 months
Der f 22	30	Allergic	3447.8	Allergens	0.661415	0.91222	SLIT 9-12 months
Der f 22	29	Allergic	148.5	Allergens	0.456648	0.567479	SLIT 9-12 months
Der f 22	28	Allergic	409	Allergens	0.461118	0.668966	SLIT 9-12 months
Der f 22	18	Allergic	2546.7	Allergens	0.769332	0.937855	SLIT 9-12 months
Der f 22	21	Allergic	124.4	Allergens	0.431266	0.637839	SLIT 9-12 months
Der f 22	32	Allergic	950.3	Allergens	0.527214	0.617973	SLIT 9-12 months
Der f 22	33	Allergic	7255.8	Allergens	0.790953	0.970001	SLIT 9-12 months
Der f 22	14	Allergic	2230.4	Allergens	0.610191	0.839703	SLIT 9-12 months
Der f 22	27	Allergic	1394	Allergens	0.571191	0.767179	SLIT 9-12 months
Der f 22	20	Allergic	363.4	Allergens	0.584263	0.603341	SLIT 9-12 months
Der f 22	16	Allergic	10091.8	Allergens	0.683884	0.93386	SLIT 9-12 months
Der f 22	10	Allergic	508.4	Allergens	0.549833	0.649468	SLIT 9-12 months
Der f 22	11	Allergic	184.3	Allergens	0.60872	0.615993	SLIT 9-12 months
Der f 22	7	Allergic	0	Allergens	0.445824	0.563366	SLIT 9-12 months
Der f 22	6	Allergic	894.8	Allergens	0.621046	0.79586	SLIT 9-12 months
Der f 22	2	Allergic	213.3	Allergens	0.491804	0.597405	SLIT 9-12 months
Der f 22	3	Allergic	2.8	Allergens	0.497735	0.555616	SLIT 9-12 months
Der f 22	4	Allergic	196.7	Allergens	0.474607	0.591638	SLIT 9-12 months
Der f 22	9	Allergic	1243	Allergens	0.698421	0.636862	SLIT 9-12 months
Der f 22	8	Allergic	646.3	Allergens	0.495021	0.614484	SLIT 9-12 months
Der f 22	2	Allergic	93.4	Allergens	0.423562	0.52694	Baseline
Der f 22	5	Allergic	90.9	Allergens	0.417724	0.580807	Baseline
Der f 22	5	Allergic	215.9	Allergens	0.431796	0.532817	SLIT 9-12 months
Der f 22	17	Allergic	761.6	Allergens	0.493055	0.601963	SLIT 9-12 months
Der f 22	17	Allergic	167.2	Allergens	0.432756	0.573216	Baseline
Der f 22	31	Allergic	198.9	Allergens	0.34988	0.536738	SLIT 9-12 months
Der f 22	31	Allergic	340.7	Allergens	0.445397	0.553416	Baseline
Der f 22	35	Allergic	318.6	Allergens	0.469383	0.537031	Baseline
Der f 22	35	Allergic	802.2	Allergens	0.488012	0.636411	SLIT 9-12 months
Der f 22	15	Allergic	1294.3	Allergens	0.586317	0.783374	Baseline
Der f 22	15	Allergic	12552.9	Allergens	0.701002	0.905202	SLIT 9-12 months
Der f 22	13	Allergic	121.9	Allergens	0.534192	0.55753	SLIT 9-12 months
Der f 22	19	Allergic	204.3	Allergens	0.473409	0.571836	SLIT 9-12 months
Der f 22	19	Allergic	71.6	Allergens	0.429742	0.538196	Baseline
Der f 22	1	Allergic	171.9	Allergens	0.415955	0.583039	Baseline
Der f 22	1	Allergic	116.5	Allergens	0.422759	0.50731	SLIT 9-12 months
Der f 22	13	Allergic	62.7	Allergens	0.502252	0.578453	Baseline
Der f 22	12	Allergic	7239.3	Allergens	0.901775	0.738909	SLIT 9-12 months
Der f 22	33	Allergic	786.5	Allergens	0.59669	0.777062	Baseline
Der f 22	11	Allergic	99	Allergens	0.467578	0.616719	Baseline
Der f 22	10	Allergic	99.8	Allergens	0.478976	0.581146	Baseline
Der f 22	3	Allergic	54.6	Allergens	0.455923	0.557606	Baseline
Der f 22	4	Allergic	170.3	Allergens	0.484813	0.58923	Baseline
Der f 22	9	Allergic	112.5	Allergens	0.460837	0.517037	Baseline
Der f 22	8	Allergic	124	Allergens	0.480161	0.548403	Baseline
Der f 22	36	Allergic	140.1	Allergens	0.407345	0.49958	Baseline
Der f 22	34	Allergic	240.7	Allergens	0.528367	0.557075	Baseline
Der f 22	37	Allergic	224.2	Allergens	0.442626	0.582376	Baseline
Der f 22	21	Allergic	276.6	Allergens	0.484617	0.565243	Baseline
Der f 22	38	Allergic	85.1	Allergens	0	0.489975	Baseline
Der f 22	18	Allergic	374.2	Allergens	0.613817	0.81229	Baseline
Der f 22	27	Allergic	144.4	Allergens	0.416735	0.591242	Baseline
Der f 22	12	Allergic	1981.8	Allergens	0.754188	0.758777	Baseline
Der f 22	26	Allergic	157.6	Allergens	0.406185	0.550743	Baseline
Der f 22	23	Allergic	83	Allergens	0.330262	0.556999	Baseline
Der f 22	28	Allergic	227.7	Allergens	0.413907	0.576745	Baseline
Der f 22	30	Allergic	422.9	Allergens	0.568667	0.785565	Baseline
Der p 23	14	Allergic	7350	Allergens	0.668556	0.831755	Baseline
Der p 23	20	Allergic	7520	Allergens	0.780793	0.872551	Baseline
Der p 23	32	Allergic	7702.6	Allergens	0.805284	0.941418	Baseline
Der p 23	22	Allergic	3829.5	Allergens	0.764708	0.89434	Baseline
Der p 23	29	Allergic	7664.2	Allergens	0.796526	0.708995	Baseline
Der p 23	16	Allergic	9175.6	Allergens	0.724763	0.917341	Baseline
Der p 23	24	Allergic	4312.1	Allergens	0.609315	0.913067	Baseline
Der p 23	25	Allergic	2262.7	Allergens	0.559111	0.869449	Baseline
Der p 23	6	Allergic	502.2	Allergens	0.554334	0.748926	Baseline
Der p 23	7	Allergic	732.4	Allergens	0.600823	0.723882	Baseline
Der p 23	22	Allergic	17108.9	Allergens	0.88463	0.945831	SLIT 9-12 months
Der p 23	38	Allergic	10640.8	Allergens	0.823827	0.894887	SLIT 9-12 months
Der p 23	34	Allergic	13990.4	Allergens	0.902829	0.767904	SLIT 9-12 months
Der p 23	36	Allergic	16499.1	Allergens	0.713897	0.93875	SLIT 9-12 months
Der p 23	24	Allergic	20876.6	Allergens	0.81036	0.917939	SLIT 9-12 months
Der p 23	25	Allergic	10286.2	Allergens	0.438554	0.755066	SLIT 9-12 months
Der p 23	37	Allergic	2965.7	Allergens	0	0.848385	SLIT 9-12 months
Der p 23	26	Allergic	4831.9	Allergens	0.780613	0.863594	SLIT 9-12 months
Der p 23	23	Allergic	11271.2	Allergens	0.791074	0.886302	SLIT 9-12 months
Der p 23	30	Allergic	13886.3	Allergens	0.744066	0.925245	SLIT 9-12 months
Der p 23	29	Allergic	8873.8	Allergens	0.797183	0.75495	SLIT 9-12 months
Der p 23	28	Allergic	14733.2	Allergens	0.73294	0.88273	SLIT 9-12 months
Der p 23	18	Allergic	15958.8	Allergens	0.77155	0.950605	SLIT 9-12 months
Der p 23	21	Allergic	14563.4	Allergens	0.898566	0.825259	SLIT 9-12 months
Der p 23	32	Allergic	15045	Allergens	0.833489	0.938378	SLIT 9-12 months
Der p 23	33	Allergic	9552.8	Allergens	0.755674	0.956812	SLIT 9-12 months
Der p 23	14	Allergic	27482.6	Allergens	0.760681	0.912403	SLIT 9-12 months
Der p 23	27	Allergic	15600.6	Allergens	0.880755	0.836925	SLIT 9-12 months
Der p 23	20	Allergic	25602.1	Allergens	0.911278	0.839659	SLIT 9-12 months
Der p 23	16	Allergic	12696.4	Allergens	0.793843	0.984996	SLIT 9-12 months
Der p 23	10	Allergic	45.4	Allergens	0.407601	0.564691	SLIT 9-12 months
Der p 23	11	Allergic	13845.8	Allergens	0.778019	0.890105	SLIT 9-12 months
Der p 23	7	Allergic	9230.9	Allergens	0.718818	0.863591	SLIT 9-12 months
Der p 23	6	Allergic	16910.6	Allergens	0.742039	0.95919	SLIT 9-12 months
Der p 23	2	Allergic	6001.9	Allergens	0.556623	0.731296	SLIT 9-12 months
Der p 23	3	Allergic	5207.3	Allergens	0.563492	0.686665	SLIT 9-12 months
Der p 23	4	Allergic	96	Allergens	0.406574	0.470556	SLIT 9-12 months
Der p 23	9	Allergic	26683.3	Allergens	0.818888	0.728653	SLIT 9-12 months
Der p 23	8	Allergic	19092.6	Allergens	0.695774	0.854739	SLIT 9-12 months
Der p 23	2	Allergic	160.8	Allergens	0.403529	0.556846	Baseline
Der p 23	5	Allergic	413.6	Allergens	0.461454	0.718454	Baseline
Der p 23	5	Allergic	10166.2	Allergens	0.607257	0.803024	SLIT 9-12 months
Der p 23	17	Allergic	10220.1	Allergens	0.567532	0.885686	SLIT 9-12 months
Der p 23	17	Allergic	2157.5	Allergens	0.486318	0.758979	Baseline
Der p 23	31	Allergic	7334.8	Allergens	0.54222	0.621077	SLIT 9-12 months
Der p 23	31	Allergic	705	Allergens	0.506729	0.843568	Baseline
Der p 23	35	Allergic	5752.8	Allergens	0.705671	0.745941	Baseline
Der p 23	35	Allergic	22696.4	Allergens	0.74443	0.814195	SLIT 9-12 months
Der p 23	15	Allergic	4453.4	Allergens	0.590389	0.804791	Baseline
Der p 23	15	Allergic	23151.1	Allergens	0.675825	0.927475	SLIT 9-12 months
Der p 23	13	Allergic	26711.5	Allergens	0.686492	0.801562	SLIT 9-12 months
Der p 23	19	Allergic	1647.8	Allergens	0.522696	0.641049	SLIT 9-12 months
Der p 23	19	Allergic	82.3	Allergens	0.438475	0.573527	Baseline
Der p 23	1	Allergic	2058.6	Allergens	0.756629	0.81172	Baseline
Der p 23	1	Allergic	8777.5	Allergens	0.839022	0.884258	SLIT 9-12 months
Der p 23	13	Allergic	10177.1	Allergens	0.637822	0.697797	Baseline
Der p 23	12	Allergic	13676.3	Allergens	0.767268	0.614037	SLIT 9-12 months
Der p 23	33	Allergic	1395.3	Allergens	0.487302	0.681382	Baseline
Der p 23	11	Allergic	7903.9	Allergens	0.571925	0.616102	Baseline
Der p 23	10	Allergic	169.4	Allergens	0.432582	0.472549	Baseline
Der p 23	3	Allergic	515.5	Allergens	0.419126	0.563154	Baseline
Der p 23	4	Allergic	78.1	Allergens	0.439264	0.539058	Baseline
Der p 23	9	Allergic	145.8	Allergens	0.411433	0.426923	Baseline
Der p 23	8	Allergic	17821.5	Allergens	0.596117	0.657498	Baseline
Der p 23	36	Allergic	9881.9	Allergens	0.563317	0.744833	Baseline
Der p 23	34	Allergic	1565.4	Allergens	0.647846	0.588205	Baseline
Der p 23	37	Allergic	1274.5	Allergens	0.419764	0.559695	Baseline
Der p 23	21	Allergic	2934.4	Allergens	0.696125	0.625794	Baseline
Der p 23	38	Allergic	113.1	Allergens	0.458601	0.671393	Baseline
Der p 23	18	Allergic	3244.5	Allergens	0.59944	0.88479	Baseline
Der p 23	27	Allergic	1335.8	Allergens	0.669768	0.773079	Baseline
Der p 23	12	Allergic	13918.8	Allergens	0.730494	0.754557	Baseline
Der p 23	26	Allergic	2283.7	Allergens	0.602526	0.679293	Baseline
Der p 23	23	Allergic	7883.1	Allergens	0.726808	0.847415	Baseline
Der p 23	28	Allergic	8468.4	Allergens	0.72395	0.867041	Baseline
Der p 23	30	Allergic	7536.4	Allergens	0.804249	0.870682	Baseline
Der f 25	14	Allergic	781.2	Allergens	0.558948	0.707533	Baseline
Der f 25	20	Allergic	3658.1	Allergens	0.541092	0.667466	Baseline
Der f 25	32	Allergic	1742.4	Allergens	0.537655	0.651083	Baseline
Der f 25	22	Allergic	4031	Allergens	0.546214	0.647549	Baseline
Der f 25	29	Allergic	785.5	Allergens	0.541944	0.654895	Baseline
Der f 25	16	Allergic	514.5	Allergens	0.534867	0.642161	Baseline
Der f 25	24	Allergic	557.1	Allergens	0.54317	0.655698	Baseline
Der f 25	25	Allergic	5930.7	Allergens	0.530979	0.653378	Baseline
Der f 25	6	Allergic	776.1	Allergens	0.539692	0.662137	Baseline
Der f 25	7	Allergic	1122.9	Allergens	0.550164	0.658405	Baseline
Der f 25	22	Allergic	2865	Allergens	0.535301	0.651458	SLIT 9-12 months
Der f 25	38	Allergic	1018.6	Allergens	0.517013	0.656185	SLIT 9-12 months
Der f 25	34	Allergic	1483.1	Allergens	0.536018	0.634148	SLIT 9-12 months
Der f 25	36	Allergic	480	Allergens	0.531018	0.643023	SLIT 9-12 months
Der f 25	24	Allergic	837.4	Allergens	0.547287	0.665211	SLIT 9-12 months
Der f 25	25	Allergic	2646.9	Allergens	0.505289	0.651529	SLIT 9-12 months
Der f 25	37	Allergic	1348.1	Allergens	0.515493	0.664379	SLIT 9-12 months
Der f 25	26	Allergic	415.5	Allergens	0.5188	0.65449	SLIT 9-12 months
Der f 25	23	Allergic	686.7	Allergens	0.503672	0.650137	SLIT 9-12 months
Der f 25	30	Allergic	1892.4	Allergens	0.573501	0.661644	SLIT 9-12 months
Der f 25	29	Allergic	627	Allergens	0.520563	0.656493	SLIT 9-12 months
Der f 25	28	Allergic	2249.4	Allergens	0.535624	0.657041	SLIT 9-12 months
Der f 25	18	Allergic	761.1	Allergens	0.525499	0.6639	SLIT 9-12 months
Der f 25	21	Allergic	2092	Allergens	0.539082	0.675415	SLIT 9-12 months
Der f 25	32	Allergic	1578.8	Allergens	0.535875	0.651153	SLIT 9-12 months
Der f 25	33	Allergic	2242	Allergens	0.5276	0.663598	SLIT 9-12 months
Der f 25	14	Allergic	2635.7	Allergens	0.6704	0.866893	SLIT 9-12 months
Der f 25	27	Allergic	1579.6	Allergens	0.54918	0.667734	SLIT 9-12 months
Der f 25	20	Allergic	4766.1	Allergens	0.536709	0.660104	SLIT 9-12 months
Der f 25	16	Allergic	599.7	Allergens	0.588548	0.808448	SLIT 9-12 months
Der f 25	10	Allergic	658	Allergens	0.61686	0.655275	SLIT 9-12 months
Der f 25	11	Allergic	535.7	Allergens	0.544326	0.681253	SLIT 9-12 months
Der f 25	7	Allergic	991.1	Allergens	0.548902	0.669191	SLIT 9-12 months
Der f 25	6	Allergic	1127.5	Allergens	0.603694	0.838687	SLIT 9-12 months
Der f 25	2	Allergic	466.2	Allergens	0.518916	0.667868	SLIT 9-12 months
Der f 25	3	Allergic	4342.5	Allergens	0.532011	0.639297	SLIT 9-12 months
Der f 25	4	Allergic	572.3	Allergens	0.52997	0.656822	SLIT 9-12 months
Der f 25	9	Allergic	821.8	Allergens	0.679946	0.649898	SLIT 9-12 months
Der f 25	8	Allergic	2743.4	Allergens	0.52999	0.642737	SLIT 9-12 months
Der f 25	2	Allergic	496.7	Allergens	0.495685	0.629389	Baseline
Der f 25	5	Allergic	420.9	Allergens	0.529676	0.665408	Baseline
Der f 25	5	Allergic	534.8	Allergens	0.51803	0.649131	SLIT 9-12 months
Der f 25	17	Allergic	718	Allergens	0.532914	0.653629	SLIT 9-12 months
Der f 25	17	Allergic	845.1	Allergens	0.530786	0.652181	Baseline
Der f 25	31	Allergic	950.1	Allergens	0.503172	0.647401	SLIT 9-12 months
Der f 25	31	Allergic	1851.2	Allergens	0.51639	0.666792	Baseline
Der f 25	35	Allergic	855.4	Allergens	0.524294	0.659956	Baseline
Der f 25	35	Allergic	977.8	Allergens	0.520269	0.674717	SLIT 9-12 months
Der f 25	15	Allergic	415.1	Allergens	0.51034	0.685587	Baseline
Der f 25	15	Allergic	974.6	Allergens	0.556036	0.770343	SLIT 9-12 months
Der f 25	13	Allergic	1366.2	Allergens	0.52263	0.634032	SLIT 9-12 months
Der f 25	19	Allergic	507	Allergens	0.569483	0.659977	SLIT 9-12 months
Der f 25	19	Allergic	326.5	Allergens	0.524315	0.621077	Baseline
Der f 25	1	Allergic	425.9	Allergens	0.529322	0.668985	Baseline
Der f 25	1	Allergic	407	Allergens	0.52944	0.626468	SLIT 9-12 months
Der f 25	13	Allergic	828.7	Allergens	0.533436	0.657237	Baseline
Der f 25	12	Allergic	3067	Allergens	0.538105	0.661479	SLIT 9-12 months
Der f 25	33	Allergic	1432.6	Allergens	0.537219	0.658104	Baseline
Der f 25	11	Allergic	565.1	Allergens	0.537166	0.663779	Baseline
Der f 25	10	Allergic	1154.1	Allergens	0.614276	0.6449	Baseline
Der f 25	3	Allergic	4018	Allergens	0.533138	0.651412	Baseline
Der f 25	4	Allergic	548	Allergens	0.538553	0.653811	Baseline
Der f 25	9	Allergic	447.7	Allergens	0.540976	0.644467	Baseline
Der f 25	8	Allergic	4046.1	Allergens	0.524037	0.642449	Baseline
Der f 25	36	Allergic	490.3	Allergens	0.524422	0.649083	Baseline
Der f 25	34	Allergic	1006.7	Allergens	0.527153	0.657953	Baseline
Der f 25	37	Allergic	1864.9	Allergens	0.524208	0.652505	Baseline
Der f 25	21	Allergic	1620.1	Allergens	0.530496	0.662647	Baseline
Der f 25	38	Allergic	552.6	Allergens	0.498563	0.640352	Baseline
Der f 25	18	Allergic	251.9	Allergens	0.531421	0.676123	Baseline
Der f 25	27	Allergic	1221.9	Allergens	0.526352	0.647253	Baseline
Der f 25	12	Allergic	4431.2	Allergens	0.53338	0.670568	Baseline
Der f 25	26	Allergic	385.6	Allergens	0.515101	0.66951	Baseline
Der f 25	23	Allergic	444.6	Allergens	0.529774	0.674507	Baseline
Der f 25	28	Allergic	1632.7	Allergens	0.53237	0.657368	Baseline
Der f 25	30	Allergic	1105.9	Allergens	0.590358	0.668343	Baseline
Der f 31	14	Allergic	13400.7	Allergens	0.53421	0.659788	Baseline
Der f 31	20	Allergic	313.9	Allergens	0.52474	0.650208	Baseline
Der f 31	32	Allergic	1187.3	Allergens	0.526393	0.639215	Baseline
Der f 31	22	Allergic	315.9	Allergens	0.542914	0.656493	Baseline
Der f 31	29	Allergic	356	Allergens	0.53421	0.639623	Baseline
Der f 31	16	Allergic	230	Allergens	0.508082	0.636242	Baseline
Der f 31	24	Allergic	266.1	Allergens	0.515761	0.634958	Baseline
Der f 31	25	Allergic	431	Allergens	0.523132	0.653401	Baseline
Der f 31	6	Allergic	305.8	Allergens	0.525099	0.67077	Baseline
Der f 31	7	Allergic	299.4	Allergens	0.496506	0.64439	Baseline
Der f 31	22	Allergic	248	Allergens	0.523478	0.652158	SLIT 9-12 months
Der f 31	38	Allergic	242.6	Allergens	0.504889	0.635531	SLIT 9-12 months
Der f 31	34	Allergic	1073.1	Allergens	0.567422	0.628956	SLIT 9-12 months
Der f 31	36	Allergic	450.7	Allergens	0.527803	0.633036	SLIT 9-12 months
Der f 31	24	Allergic	391.5	Allergens	0.515003	0.657931	SLIT 9-12 months
Der f 31	25	Allergic	290.4	Allergens	0.495254	0.668324	SLIT 9-12 months
Der f 31	37	Allergic	345.5	Allergens	0.529538	0.689188	SLIT 9-12 months
Der f 31	26	Allergic	274.5	Allergens	0.509328	0.64997	SLIT 9-12 months
Der f 31	23	Allergic	265.6	Allergens	0.504975	0.647794	SLIT 9-12 months
Der f 31	30	Allergic	880.3	Allergens	0.576972	0.655208	SLIT 9-12 months
Der f 31	29	Allergic	304.7	Allergens	0.506168	0.636524	SLIT 9-12 months
Der f 31	28	Allergic	3700.4	Allergens	0.539961	0.680214	SLIT 9-12 months
Der f 31	18	Allergic	268.5	Allergens	0.504254	0.659577	SLIT 9-12 months
Der f 31	21	Allergic	372.1	Allergens	0.507863	0.679853	SLIT 9-12 months
Der f 31	32	Allergic	3342.6	Allergens	0.505942	0.650918	SLIT 9-12 months
Der f 31	33	Allergic	662.5	Allergens	0.488161	0.726234	SLIT 9-12 months
Der f 31	14	Allergic	21602	Allergens	0.508518	0.647229	SLIT 9-12 months
Der f 31	27	Allergic	463	Allergens	0.496376	0.658104	SLIT 9-12 months
Der f 31	20	Allergic	547.5	Allergens	0.53237	0.646235	SLIT 9-12 months
Der f 31	16	Allergic	277.6	Allergens	0.521058	0.66414	SLIT 9-12 months
Der f 31	10	Allergic	336.3	Allergens	0.522696	0.646659	SLIT 9-12 months
Der f 31	11	Allergic	348.4	Allergens	0.508082	0.64646	SLIT 9-12 months
Der f 31	7	Allergic	448.1	Allergens	0.513157	0.633623	SLIT 9-12 months
Der f 31	6	Allergic	425.2	Allergens	0.51224	0.718373	SLIT 9-12 months
Der f 31	2	Allergic	231.5	Allergens	0.526145	0.648793	SLIT 9-12 months
Der f 31	3	Allergic	269.6	Allergens	0.553807	0.620044	SLIT 9-12 months
Der f 31	4	Allergic	11903.1	Allergens	0.530126	0.67042	SLIT 9-12 months
Der f 31	9	Allergic	272.7	Allergens	0.520991	0.639704	SLIT 9-12 months
Der f 31	8	Allergic	704.2	Allergens	0.529262	0.65879	SLIT 9-12 months
Der f 31	2	Allergic	249	Allergens	0.510472	0.62347	Baseline
Der f 31	5	Allergic	284.1	Allergens	0.503143	0.657324	Baseline
Der f 31	5	Allergic	379.3	Allergens	0.51559	0.661437	SLIT 9-12 months
Der f 31	17	Allergic	406.7	Allergens	0.531363	0.651177	SLIT 9-12 months
Der f 31	17	Allergic	621	Allergens	0.516027	0.648938	Baseline
Der f 31	31	Allergic	1010.9	Allergens	0.491593	0.638668	SLIT 9-12 months
Der f 31	31	Allergic	1893.4	Allergens	0.503993	0.647672	Baseline
Der f 31	35	Allergic	266.4	Allergens	0.495718	0.62267	Baseline
Der f 31	35	Allergic	260.6	Allergens	0.524208	0.651645	SLIT 9-12 months
Der f 31	15	Allergic	119.9	Allergens	0.530883	0.631128	Baseline
Der f 31	15	Allergic	370.7	Allergens	0.517983	0.635359	SLIT 9-12 months
Der f 31	13	Allergic	378.8	Allergens	0.527458	0.646734	SLIT 9-12 months
Der f 31	19	Allergic	335.6	Allergens	0.561676	0.661664	SLIT 9-12 months
Der f 31	19	Allergic	289.4	Allergens	0.501591	0.639106	Baseline
Der f 31	1	Allergic	1939.3	Allergens	0.563081	0.6996	Baseline
Der f 31	1	Allergic	1099.2	Allergens	0.544514	0.686044	SLIT 9-12 months
Der f 31	13	Allergic	271.6	Allergens	0.52108	0.674067	Baseline
Der f 31	12	Allergic	269.8	Allergens	0.528746	0.640514	SLIT 9-12 months
Der f 31	33	Allergic	277.3	Allergens	0.544889	0.731803	Baseline
Der f 31	11	Allergic	265.3	Allergens	0.512034	0.65113	Baseline
Der f 31	10	Allergic	323.3	Allergens	0.518568	0.651879	Baseline
Der f 31	3	Allergic	250.7	Allergens	0.499754	0.661602	Baseline
Der f 31	4	Allergic	16698	Allergens	0.538587	0.661973	Baseline
Der f 31	9	Allergic	296.1	Allergens	0.525226	0.657845	Baseline
Der f 31	8	Allergic	824.4	Allergens	0.524571	0.652274	Baseline
Der f 31	36	Allergic	712.1	Allergens	0.519745	0.64708	Baseline
Der f 31	34	Allergic	932.6	Allergens	0.568764	0.65778	Baseline
Der f 31	37	Allergic	362.4	Allergens	0.527742	0.655231	Baseline
Der f 31	21	Allergic	373.2	Allergens	0.522037	0.645684	Baseline
Der f 31	38	Allergic	253.8	Allergens	0.509382	0.641554	Baseline
Der f 31	18	Allergic	251	Allergens	0.516965	0.659577	Baseline
Der f 31	27	Allergic	374.9	Allergens	0.511673	0.630977	Baseline
Der f 31	12	Allergic	353	Allergens	0.521838	0.641607	Baseline
Der f 31	26	Allergic	265.4	Allergens	0.496572	0.647745	Baseline
Der f 31	23	Allergic	291	Allergens	0.509382	0.669435	Baseline
Der f 31	28	Allergic	1882.4	Allergens	0.513535	0.640029	Baseline
Der f 31	30	Allergic	746.9	Allergens	0.513207	0.643542	Baseline
Der f 34	14	Allergic	2720.4	Allergens	0.548888	0.652851	Baseline
Der f 34	20	Allergic	511.3	Allergens	0.539877	0.641315	Baseline
Der f 34	32	Allergic	461.4	Allergens	0.535606	0.638585	Baseline
Der f 34	22	Allergic	2096.9	Allergens	0.636595	0.79061	Baseline
Der f 34	29	Allergic	744.9	Allergens	0.529637	0.619488	Baseline
Der f 34	16	Allergic	382	Allergens	0.509516	0.636665	Baseline
Der f 34	24	Allergic	410.2	Allergens	0.534045	0.641739	Baseline
Der f 34	25	Allergic	573.3	Allergens	0.514061	0.625114	Baseline
Der f 34	6	Allergic	531.8	Allergens	0.539065	0.656295	Baseline
Der f 34	7	Allergic	1108.3	Allergens	0.508355	0.644134	Baseline
Der f 34	22	Allergic	9887.2	Allergens	0.848524	0.90426	SLIT 9-12 months
Der f 34	38	Allergic	483.4	Allergens	0.512214	0.639051	SLIT 9-12 months
Der f 34	34	Allergic	862.6	Allergens	0.547167	0.627296	SLIT 9-12 months
Der f 34	36	Allergic	456.6	Allergens	0.534265	0.645306	SLIT 9-12 months
Der f 34	24	Allergic	1420.3	Allergens	0.556753	0.727085	SLIT 9-12 months
Der f 34	25	Allergic	360.1	Allergens	0.479232	0.631699	SLIT 9-12 months
Der f 34	37	Allergic	261	Allergens	0.509435	0.665113	SLIT 9-12 months
Der f 34	26	Allergic	395.3	Allergens	0.514459	0.640835	SLIT 9-12 months
Der f 34	23	Allergic	511.8	Allergens	0.501531	0.651012	SLIT 9-12 months
Der f 34	30	Allergic	4933.4	Allergens	0.563994	0.680865	SLIT 9-12 months
Der f 34	29	Allergic	395.5	Allergens	0.498373	0.639514	SLIT 9-12 months
Der f 34	28	Allergic	741.2	Allergens	0.526907	0.668947	SLIT 9-12 months
Der f 34	18	Allergic	824	Allergens	0.542801	0.661993	SLIT 9-12 months
Der f 34	21	Allergic	710.5	Allergens	0.529243	0.656229	SLIT 9-12 months
Der f 34	32	Allergic	454.2	Allergens	0.542042	0.654129	SLIT 9-12 months
Der f 34	33	Allergic	664.4	Allergens	0.535481	0.66418	SLIT 9-12 months
Der f 34	14	Allergic	3938.4	Allergens	0.519447	0.6449	SLIT 9-12 months
Der f 34	27	Allergic	593.8	Allergens	0.52166	0.66046	SLIT 9-12 months
Der f 34	20	Allergic	566	Allergens	0.525373	0.655342	SLIT 9-12 months
Der f 34	16	Allergic	425.8	Allergens	0.544389	0.657346	SLIT 9-12 months
Der f 34	10	Allergic	532.7	Allergens	0.547137	0.648647	SLIT 9-12 months
Der f 34	11	Allergic	433.2	Allergens	0.530321	0.647056	SLIT 9-12 months
Der f 34	7	Allergic	963.2	Allergens	0.536868	0.641208	SLIT 9-12 months
Der f 34	6	Allergic	820.6	Allergens	0.552338	0.705711	SLIT 9-12 months
Der f 34	2	Allergic	1256.6	Allergens	0.590798	0.683669	SLIT 9-12 months
Der f 34	3	Allergic	455.3	Allergens	0.528487	0.620975	SLIT 9-12 months
Der f 34	4	Allergic	1498.6	Allergens	0.518264	0.686378	SLIT 9-12 months
Der f 34	9	Allergic	795.1	Allergens	0.548741	0.675761	SLIT 9-12 months
Der f 34	8	Allergic	573.8	Allergens	0.549847	0.659999	SLIT 9-12 months
Der f 34	2	Allergic	456	Allergens	0.498373	0.638969	Baseline
Der f 34	5	Allergic	678.2	Allergens	0.543074	0.638227	Baseline
Der f 34	5	Allergic	714.4	Allergens	0.522235	0.641765	SLIT 9-12 months
Der f 34	17	Allergic	753.4	Allergens	0.51483	0.64606	SLIT 9-12 months
Der f 34	17	Allergic	1079.2	Allergens	0.529911	0.652482	Baseline
Der f 34	31	Allergic	1521.6	Allergens	0.494383	0.628365	SLIT 9-12 months
Der f 34	31	Allergic	2543.9	Allergens	0.515297	0.647155	Baseline
Der f 34	35	Allergic	452.4	Allergens	0.517936	0.64656	Baseline
Der f 34	35	Allergic	444.9	Allergens	0.52393	0.633477	SLIT 9-12 months
Der f 34	15	Allergic	326.8	Allergens	0.523715	0.64195	Baseline
Der f 34	15	Allergic	530	Allergens	0.53096	0.652966	SLIT 9-12 months
Der f 34	13	Allergic	481.6	Allergens	0.532577	0.653264	SLIT 9-12 months
Der f 34	19	Allergic	301.4	Allergens	0.585645	0.645432	SLIT 9-12 months
Der f 34	19	Allergic	290	Allergens	0.50031	0.624624	Baseline
Der f 34	1	Allergic	244.8	Allergens	0.520946	0.644773	Baseline
Der f 34	1	Allergic	378.4	Allergens	0.541585	0.622937	SLIT 9-12 months
Der f 34	13	Allergic	286.4	Allergens	0.538157	0.639704	Baseline
Der f 34	12	Allergic	927.7	Allergens	0.637026	0.626756	SLIT 9-12 months
Der f 34	33	Allergic	332.6	Allergens	0.542866	0.631369	Baseline
Der f 34	11	Allergic	443.9	Allergens	0.518893	0.623437	Baseline
Der f 34	10	Allergic	702.5	Allergens	0.600618	0.642055	Baseline
Der f 34	3	Allergic	505.3	Allergens	0.544904	0.631248	Baseline
Der f 34	4	Allergic	1909.3	Allergens	0.524422	0.64462	Baseline
Der f 34	9	Allergic	584.6	Allergens	0.53566	0.616719	Baseline
Der f 34	8	Allergic	622.7	Allergens	0.53762	0.622064	Baseline
Der f 34	36	Allergic	424.1	Allergens	0.529104	0.635674	Baseline
Der f 34	34	Allergic	910.8	Allergens	0.542721	0.634351	Baseline
Der f 34	37	Allergic	369	Allergens	0.531401	0.626979	Baseline
Der f 34	21	Allergic	767.5	Allergens	0.526948	0.647696	Baseline
Der f 34	38	Allergic	304.5	Allergens	0.509382	0.631699	Baseline
Der f 34	18	Allergic	509.6	Allergens	0.534903	0.668702	Baseline
Der f 34	27	Allergic	471.8	Allergens	0.543995	0.640782	Baseline
Der f 34	12	Allergic	1218.1	Allergens	0.573128	0.655964	Baseline
Der f 34	26	Allergic	382.1	Allergens	0.517653	0.636974	Baseline
Der f 34	23	Allergic	847.6	Allergens	0.525582	0.684432	Baseline
Der f 34	28	Allergic	627.9	Allergens	0.551598	0.632296	Baseline
Der f 34	30	Allergic	888.9	Allergens	0.535696	0.659809	Baseline
Der p 35	14	Allergic	10936.2	Allergens	0.72251	0.880509	Baseline
Der p 35	20	Allergic	7848	Allergens	0.500587	0.614928	Baseline
Der p 35	32	Allergic	4334.7	Allergens	0.62875	0.703077	Baseline
Der p 35	22	Allergic	20076.4	Allergens	0.67943	0.822042	Baseline
Der p 35	29	Allergic	32993	Allergens	0.752558	0.694296	Baseline
Der p 35	16	Allergic	11836.8	Allergens	0.736893	0.885889	Baseline
Der p 35	24	Allergic	8948.8	Allergens	0.704564	0.933613	Baseline
Der p 35	25	Allergic	13283.2	Allergens	0.664176	0.931021	Baseline
Der p 35	6	Allergic	7543	Allergens	0.694509	0.786597	Baseline
Der p 35	7	Allergic	19670.5	Allergens	0.718407	0.628021	Baseline
Der p 35	22	Allergic	18606	Allergens	0.816	0.894906	SLIT 9-12 months
Der p 35	38	Allergic	25687.3	Allergens	0.734213	0.810026	SLIT 9-12 months
Der p 35	34	Allergic	22017.4	Allergens	0.846123	0.758875	SLIT 9-12 months
Der p 35	36	Allergic	21336	Allergens	0.729968	0.905406	SLIT 9-12 months
Der p 35	24	Allergic	11820.5	Allergens	0.780618	0.946703	SLIT 9-12 months
Der p 35	25	Allergic	11470.9	Allergens	0.69912	0.926484	SLIT 9-12 months
Der p 35	37	Allergic	17044.2	Allergens	0.45451	0.615113	SLIT 9-12 months
Der p 35	26	Allergic	26506.5	Allergens	0.776215	0.809273	SLIT 9-12 months
Der p 35	23	Allergic	23566.5	Allergens	0.864204	0.847683	SLIT 9-12 months
Der p 35	30	Allergic	33447.1	Allergens	0.785929	0.835556	SLIT 9-12 months
Der p 35	29	Allergic	21206.7	Allergens	0.823218	0.75486	SLIT 9-12 months
Der p 35	28	Allergic	8543.2	Allergens	0.762204	0.822806	SLIT 9-12 months
Der p 35	18	Allergic	16425.8	Allergens	0.828538	0.850804	SLIT 9-12 months
Der p 35	21	Allergic	20800.8	Allergens	0.548122	0.610407	SLIT 9-12 months
Der p 35	32	Allergic	10054.3	Allergens	0.832448	0.751738	SLIT 9-12 months
Der p 35	33	Allergic	26623.8	Allergens	0.763042	0.903174	SLIT 9-12 months
Der p 35	14	Allergic	25492.2	Allergens	0.842046	0.895885	SLIT 9-12 months
Der p 35	27	Allergic	23368.8	Allergens	0.807831	0.856047	SLIT 9-12 months
Der p 35	20	Allergic	10753.3	Allergens	0.487901	0.62482	SLIT 9-12 months
Der p 35	16	Allergic	15266	Allergens	0.771443	0.900555	SLIT 9-12 months
Der p 35	10	Allergic	7434.7	Allergens	0.496506	0.586168	SLIT 9-12 months
Der p 35	11	Allergic	16724.8	Allergens	0.781957	0.80854	SLIT 9-12 months
Der p 35	7	Allergic	22629.4	Allergens	0.801573	0.719441	SLIT 9-12 months
Der p 35	6	Allergic	14146.5	Allergens	0.784514	0.898508	SLIT 9-12 months
Der p 35	2	Allergic	18273.4	Allergens	0.766318	0.740734	SLIT 9-12 months
Der p 35	3	Allergic	18583.5	Allergens	0.706185	0.693925	SLIT 9-12 months
Der p 35	4	Allergic	11768.4	Allergens	0.617508	0.893836	SLIT 9-12 months
Der p 35	9	Allergic	21082.3	Allergens	0.664216	0.604654	SLIT 9-12 months
Der p 35	8	Allergic	6074.1	Allergens	0.55523	0.621657	SLIT 9-12 months
Der p 35	2	Allergic	16913.9	Allergens	0.557694	0.69992	Baseline
Der p 35	5	Allergic	9477	Allergens	0.499286	0.644134	Baseline
Der p 35	5	Allergic	10561.9	Allergens	0.51436	0.636524	SLIT 9-12 months
Der p 35	17	Allergic	24978.5	Allergens	0.77459	0.893183	SLIT 9-12 months
Der p 35	17	Allergic	35743.5	Allergens	0.649692	0.728912	Baseline
Der p 35	31	Allergic	4941.3	Allergens	0.472094	0.65372	SLIT 9-12 months
Der p 35	31	Allergic	12773	Allergens	0.469185	0.604275	Baseline
Der p 35	35	Allergic	17696.8	Allergens	0.662065	0.722631	Baseline
Der p 35	35	Allergic	18612.1	Allergens	0.749002	0.829982	SLIT 9-12 months
Der p 35	15	Allergic	7848.2	Allergens	0.614367	0.745197	Baseline
Der p 35	15	Allergic	14234.1	Allergens	0.764729	0.905738	SLIT 9-12 months
Der p 35	13	Allergic	7414.8	Allergens	0.511517	0.586432	SLIT 9-12 months
Der p 35	19	Allergic	11098.6	Allergens	0.804092	0.767152	SLIT 9-12 months
Der p 35	19	Allergic	3603.6	Allergens	0.617927	0.718271	Baseline
Der p 35	1	Allergic	3387.8	Allergens	0.73525	0.6929	Baseline
Der p 35	1	Allergic	13502.1	Allergens	0.863945	0.84042	SLIT 9-12 months
Der p 35	13	Allergic	3574.8	Allergens	0.493909	0.586274	Baseline
Der p 35	12	Allergic	27969.6	Allergens	0.827176	0.656119	SLIT 9-12 months
Der p 35	33	Allergic	16289.9	Allergens	0.652057	0.725328	Baseline
Der p 35	11	Allergic	15807.9	Allergens	0.574744	0.627232	Baseline
Der p 35	10	Allergic	11932.6	Allergens	0.513986	0.614892	Baseline
Der p 35	3	Allergic	21313.8	Allergens	0.606237	0.637143	Baseline
Der p 35	4	Allergic	5691.5	Allergens	0.545739	0.740156	Baseline
Der p 35	9	Allergic	22978.8	Allergens	0.474653	0.589789	Baseline
Der p 35	8	Allergic	7178.3	Allergens	0.513233	0.591786	Baseline
Der p 35	36	Allergic	28152.4	Allergens	0.574289	0.710263	Baseline
Der p 35	34	Allergic	22331.4	Allergens	0.803442	0.698541	Baseline
Der p 35	37	Allergic	21131.3	Allergens	0.5188	0.608907	Baseline
Der p 35	21	Allergic	16053.5	Allergens	0.521705	0.610368	Baseline
Der p 35	38	Allergic	21340	Allergens	0.558229	0.679177	Baseline
Der p 35	18	Allergic	10042.3	Allergens	0.669253	0.781431	Baseline
Der p 35	27	Allergic	15874.4	Allergens	0.66634	0.699343	Baseline
Der p 35	12	Allergic	24731.6	Allergens	0.747256	0.640942	Baseline
Der p 35	26	Allergic	29381.4	Allergens	0.648636	0.648575	Baseline
Der p 35	23	Allergic	16987.1	Allergens	0.71016	0.780376	Baseline
Der p 35	28	Allergic	7086.3	Allergens	0.645223	0.627074	Baseline
Der p 35	30	Allergic	37580.1	Allergens	0.769297	0.779563	Baseline
Der f 36	14	Allergic	297.1	Allergens	0.499442	0.598138	Baseline
Der f 36	20	Allergic	146.7	Allergens	0.493398	0.578395	Baseline
Der f 36	32	Allergic	197.3	Allergens	0.474561	0.593976	Baseline
Der f 36	22	Allergic	229.6	Allergens	0.469629	0.571392	Baseline
Der f 36	29	Allergic	358.3	Allergens	0.471139	0.553972	Baseline
Der f 36	16	Allergic	248.2	Allergens	0.461454	0.58748	Baseline
Der f 36	24	Allergic	313.4	Allergens	0.466346	0.58918	Baseline
Der f 36	25	Allergic	6416.8	Allergens	0.676621	0.946694	Baseline
Der f 36	6	Allergic	2974.4	Allergens	0.662109	0.862679	Baseline
Der f 36	7	Allergic	162.6	Allergens	0.533658	0.69658	Baseline
Der f 36	22	Allergic	194.5	Allergens	0.401464	0.58232	SLIT 9-12 months
Der f 36	38	Allergic	153.3	Allergens	0.406832	0.580239	SLIT 9-12 months
Der f 36	34	Allergic	797.2	Allergens	0.687746	0.588617	SLIT 9-12 months
Der f 36	36	Allergic	144.5	Allergens	0.469036	0.601659	SLIT 9-12 months
Der f 36	24	Allergic	151.2	Allergens	0.474516	0.581033	SLIT 9-12 months
Der f 36	25	Allergic	16862.7	Allergens	0.784567	0.931075	SLIT 9-12 months
Der f 36	37	Allergic	123.4	Allergens	0.462835	0.566403	SLIT 9-12 months
Der f 36	26	Allergic	4759.7	Allergens	0.799107	0.899568	SLIT 9-12 months
Der f 36	23	Allergic	17407.5	Allergens	0.883881	0.920927	SLIT 9-12 months
Der f 36	30	Allergic	11161.7	Allergens	0.808814	0.960743	SLIT 9-12 months
Der f 36	29	Allergic	217.7	Allergens	0.463596	0.583149	SLIT 9-12 months
Der f 36	28	Allergic	6409.9	Allergens	0.83509	0.932157	SLIT 9-12 months
Der f 36	18	Allergic	299.3	Allergens	0.473502	0.568739	SLIT 9-12 months
Der f 36	21	Allergic	229.8	Allergens	0.52011	0.614558	SLIT 9-12 months
Der f 36	32	Allergic	191.5	Allergens	0.524443	0.599627	SLIT 9-12 months
Der f 36	33	Allergic	386.1	Allergens	0.513961	0.736721	SLIT 9-12 months
Der f 36	14	Allergic	326	Allergens	0.490528	0.58923	SLIT 9-12 months
Der f 36	27	Allergic	183.7	Allergens	0.464774	0.604989	SLIT 9-12 months
Der f 36	20	Allergic	254.7	Allergens	0.483869	0.618257	SLIT 9-12 months
Der f 36	16	Allergic	112.6	Allergens	0.492328	0.614558	SLIT 9-12 months
Der f 36	10	Allergic	146.3	Allergens	0.483631	0.586221	SLIT 9-12 months
Der f 36	11	Allergic	14763.6	Allergens	0.74011	0.88558	SLIT 9-12 months
Der f 36	7	Allergic	1105.3	Allergens	0.679786	0.892012	SLIT 9-12 months
Der f 36	6	Allergic	14539.8	Allergens	0.796027	0.98094	SLIT 9-12 months
Der f 36	2	Allergic	2171.1	Allergens	0.664111	0.827883	SLIT 9-12 months
Der f 36	3	Allergic	310.6	Allergens	0.490062	0.561875	SLIT 9-12 months
Der f 36	4	Allergic	146.6	Allergens	0.469777	0.607258	SLIT 9-12 months
Der f 36	9	Allergic	218.5	Allergens	0.414711	0.614261	SLIT 9-12 months
Der f 36	8	Allergic	296	Allergens	0.485396	0.606604	SLIT 9-12 months
Der f 36	2	Allergic	312.1	Allergens	0.493569	0.643748	Baseline
Der f 36	5	Allergic	281	Allergens	0.420604	0.589281	Baseline
Der f 36	5	Allergic	242.1	Allergens	0.402985	0.496396	SLIT 9-12 months
Der f 36	17	Allergic	5108	Allergens	0.686083	0.888192	SLIT 9-12 months
Der f 36	17	Allergic	3641.7	Allergens	0.544982	0.734246	Baseline
Der f 36	31	Allergic	590.8	Allergens	0.52701	0.803326	SLIT 9-12 months
Der f 36	31	Allergic	519.6	Allergens	0.487864	0.680849	Baseline
Der f 36	35	Allergic	147.5	Allergens	0.468587	0.59474	Baseline
Der f 36	35	Allergic	151.6	Allergens	0.477987	0.637673	SLIT 9-12 months
Der f 36	15	Allergic	6979.7	Allergens	0.606134	0.858512	Baseline
Der f 36	15	Allergic	14810	Allergens	0.727204	0.95132	SLIT 9-12 months
Der f 36	13	Allergic	827.7	Allergens	0.475873	0.590092	SLIT 9-12 months
Der f 36	19	Allergic	1678.6	Allergens	0.637691	0.64523	SLIT 9-12 months
Der f 36	19	Allergic	280.5	Allergens	0.49445	0.616863	Baseline
Der f 36	1	Allergic	276.6	Allergens	0.644237	0.734179	Baseline
Der f 36	1	Allergic	5498.4	Allergens	0.826297	0.920918	SLIT 9-12 months
Der f 36	13	Allergic	586.1	Allergens	0.480161	0.57886	Baseline
Der f 36	12	Allergic	8449.6	Allergens	0.85177	0.724241	SLIT 9-12 months
Der f 36	33	Allergic	111.2	Allergens	0.461286	0.554366	Baseline
Der f 36	11	Allergic	1722.2	Allergens	0.551344	0.645608	Baseline
Der f 36	10	Allergic	222.7	Allergens	0.457543	0.573403	Baseline
Der f 36	3	Allergic	205.8	Allergens	0.469826	0.612719	Baseline
Der f 36	4	Allergic	190.4	Allergens	0.517084	0.584888	Baseline
Der f 36	9	Allergic	201.6	Allergens	0.464561	0.543236	Baseline
Der f 36	8	Allergic	321.6	Allergens	0.483032	0.556387	Baseline
Der f 36	36	Allergic	326.3	Allergens	0.513157	0.55753	Baseline
Der f 36	34	Allergic	656.5	Allergens	0.640591	0.577515	Baseline
Der f 36	37	Allergic	206.1	Allergens	0.493398	0.553416	Baseline
Der f 36	21	Allergic	240.2	Allergens	0.511414	0.566538	Baseline
Der f 36	38	Allergic	142	Allergens	0.434466	0.578044	Baseline
Der f 36	18	Allergic	146.9	Allergens	0.464454	0.599984	Baseline
Der f 36	27	Allergic	159.2	Allergens	0.451719	0.598501	Baseline
Der f 36	12	Allergic	2115	Allergens	0.742448	0.771223	Baseline
Der f 36	26	Allergic	1058.1	Allergens	0.64131	0.734462	Baseline
Der f 36	23	Allergic	3770.5	Allergens	0.688639	0.850905	Baseline
Der f 36	28	Allergic	4060.9	Allergens	0.692112	0.805597	Baseline
Der f 36	30	Allergic	1933.9	Allergens	0.777484	0.86773	Baseline
N01	14	Allergic	1221.8	Novel HDM proteins	0.52703	0.641686	Baseline
N01	20	Allergic	551.7	Novel HDM proteins	0.526165	0.644365	Baseline
N01	32	Allergic	355.6	Novel HDM proteins	0.496048	0.6223	Baseline
N01	22	Allergic	6212	Novel HDM proteins	0.661485	0.866529	Baseline
N01	29	Allergic	1225.2	Novel HDM proteins	0.533194	0.64349	Baseline
N01	16	Allergic	315.7	Novel HDM proteins	0.527153	0.68929	Baseline
N01	24	Allergic	697	Novel HDM proteins	0.556753	0.631549	Baseline
N01	25	Allergic	15870.1	Novel HDM proteins	0.512291	0.77943	Baseline
N01	6	Allergic	19051.2	Novel HDM proteins	0.819371	0.962027	Baseline
N01	7	Allergic	3635.9	Novel HDM proteins	0.623879	0.892416	Baseline
N01	22	Allergic	11964.4	Novel HDM proteins	0.846182	0.935321	SLIT 9-12 months
N01	38	Allergic	655.7	Novel HDM proteins	0.584586	0.685724	SLIT 9-12 months
N01	34	Allergic	11962.7	Novel HDM proteins	0.892218	0.801802	SLIT 9-12 months
N01	36	Allergic	531.3	Novel HDM proteins	0.490206	0.64398	SLIT 9-12 months
N01	24	Allergic	753.5	Novel HDM proteins	0.535048	0.696353	SLIT 9-12 months
N01	25	Allergic	14534.3	Novel HDM proteins	0.570195	0.927777	SLIT 9-12 months
N01	37	Allergic	327.8	Novel HDM proteins	0.521993	0.665585	SLIT 9-12 months
N01	26	Allergic	18747.1	Novel HDM proteins	0.84695	0.978747	SLIT 9-12 months
N01	23	Allergic	710.7	Novel HDM proteins	0.477509	0.634583	SLIT 9-12 months
N01	30	Allergic	13813	Novel HDM proteins	0.618003	0.908754	SLIT 9-12 months
N01	29	Allergic	1147.9	Novel HDM proteins	0.575313	0.664697	SLIT 9-12 months
N01	28	Allergic	758.4	Novel HDM proteins	0.550321	0.695507	SLIT 9-12 months
N01	18	Allergic	1224.6	Novel HDM proteins	0.544483	0.632771	SLIT 9-12 months
N01	21	Allergic	5285.6	Novel HDM proteins	0.646611	0.659956	SLIT 9-12 months
N01	32	Allergic	2397.2	Novel HDM proteins	0.584544	0.71492	SLIT 9-12 months
N01	33	Allergic	3977.8	Novel HDM proteins	0.549659	0.738925	SLIT 9-12 months
N01	14	Allergic	1810.7	Novel HDM proteins	0.52474	0.641315	SLIT 9-12 months
N01	27	Allergic	783.5	Novel HDM proteins	0.538467	0.657737	SLIT 9-12 months
N01	20	Allergic	837.1	Novel HDM proteins	0.536035	0.651832	SLIT 9-12 months
N01	16	Allergic	412.3	Novel HDM proteins	0.592891	0.743975	SLIT 9-12 months
N01	10	Allergic	378.9	Novel HDM proteins	0.557348	0.628987	SLIT 9-12 months
N01	11	Allergic	6016	Novel HDM proteins	0.531344	0.63965	SLIT 9-12 months
N01	7	Allergic	11107	Novel HDM proteins	0.759121	0.981584	SLIT 9-12 months
N01	6	Allergic	35761.1	Novel HDM proteins	0.949645	1	SLIT 9-12 months
N01	2	Allergic	3899.4	Novel HDM proteins	0.601258	0.699779	SLIT 9-12 months
N01	3	Allergic	10604.5	Novel HDM proteins	0.611971	0.676106	SLIT 9-12 months
N01	4	Allergic	8299.8	Novel HDM proteins	0.520382	0.657866	SLIT 9-12 months
N01	9	Allergic	7391.2	Novel HDM proteins	0.747484	0.663417	SLIT 9-12 months
N01	8	Allergic	904.9	Novel HDM proteins	0.528387	0.645457	SLIT 9-12 months
N01	2	Allergic	579.3	Novel HDM proteins	0.507063	0.617402	Baseline
N01	5	Allergic	293.2	Novel HDM proteins	0.505773	0.628396	Baseline
N01	5	Allergic	1352.4	Novel HDM proteins	0.517559	0.662403	SLIT 9-12 months
N01	17	Allergic	899.6	Novel HDM proteins	0.533064	0.661808	SLIT 9-12 months
N01	17	Allergic	352.8	Novel HDM proteins	0.515955	0.644083	Baseline
N01	31	Allergic	643.9	Novel HDM proteins	0.515833	0.630795	SLIT 9-12 months
N01	31	Allergic	1082.2	Novel HDM proteins	0.538053	0.614965	Baseline
N01	35	Allergic	441	Novel HDM proteins	0.527479	0.615481	Baseline
N01	35	Allergic	4240.3	Novel HDM proteins	0.591229	0.675934	SLIT 9-12 months
N01	15	Allergic	359.7	Novel HDM proteins	0.478333	0.638558	Baseline
N01	15	Allergic	1427.6	Novel HDM proteins	0.539624	0.674296	SLIT 9-12 months
N01	13	Allergic	2458.1	Novel HDM proteins	0.539116	0.69179	SLIT 9-12 months
N01	19	Allergic	3827.1	Novel HDM proteins	0.547632	0.647917	SLIT 9-12 months
N01	19	Allergic	3771.3	Novel HDM proteins	0.511854	0.628552	Baseline
N01	1	Allergic	179.1	Novel HDM proteins	0.483591	0.645784	Baseline
N01	1	Allergic	10268	Novel HDM proteins	0.762408	0.721673	SLIT 9-12 months
N01	13	Allergic	336.5	Novel HDM proteins	0.528686	0.623603	Baseline
N01	12	Allergic	13768.7	Novel HDM proteins	0.799093	0.754279	SLIT 9-12 months
N01	33	Allergic	1734.5	Novel HDM proteins	0.560006	0.64528	Baseline
N01	11	Allergic	3985.6	Novel HDM proteins	0.52166	0.641976	Baseline
N01	10	Allergic	959.9	Novel HDM proteins	0.579522	0.643954	Baseline
N01	3	Allergic	669.5	Novel HDM proteins	0.516027	0.647204	Baseline
N01	4	Allergic	9637.7	Novel HDM proteins	0.538191	0.652111	Baseline
N01	9	Allergic	620.7	Novel HDM proteins	0.518545	0.620356	Baseline
N01	8	Allergic	775.5	Novel HDM proteins	0.526784	0.657411	Baseline
N01	36	Allergic	899	Novel HDM proteins	0.540811	0.640675	Baseline
N01	34	Allergic	755.6	Novel HDM proteins	0.538053	0.644109	Baseline
N01	37	Allergic	674.6	Novel HDM proteins	0.533528	0.631218	Baseline
N01	21	Allergic	1544.6	Novel HDM proteins	0.573561	0.646734	Baseline
N01	38	Allergic	492.5	Novel HDM proteins	0.505489	0.617259	Baseline
N01	18	Allergic	799.8	Novel HDM proteins	0.538036	0.644185	Baseline
N01	27	Allergic	413.6	Novel HDM proteins	0.518194	0.630126	Baseline
N01	12	Allergic	1070.4	Novel HDM proteins	0.5664	0.729893	Baseline
N01	26	Allergic	1856.2	Novel HDM proteins	0.608026	0.823696	Baseline
N01	23	Allergic	2601.4	Novel HDM proteins	0.52999	0.650635	Baseline
N01	28	Allergic	627.8	Novel HDM proteins	0.515493	0.621009	Baseline
N01	30	Allergic	1255.7	Novel HDM proteins	0.577437	0.859628	Baseline
N02	14	Allergic	1124	Novel HDM proteins	0.49302	0.621928	Baseline
N02	20	Allergic	247.3	Novel HDM proteins	0.502877	0.610797	Baseline
N02	32	Allergic	984.9	Novel HDM proteins	0.48555	0.608187	Baseline
N02	22	Allergic	2027.3	Novel HDM proteins	0.67126	0.833758	Baseline
N02	29	Allergic	268.7	Novel HDM proteins	0.492258	0.644441	Baseline
N02	16	Allergic	1138.1	Novel HDM proteins	0.470994	0.606727	Baseline
N02	24	Allergic	261.7	Novel HDM proteins	0.490421	0.603979	Baseline
N02	25	Allergic	2740.6	Novel HDM proteins	0.471331	0.869212	Baseline
N02	6	Allergic	749.1	Novel HDM proteins	0.550806	0.633183	Baseline
N02	7	Allergic	1108.6	Novel HDM proteins	0.48628	0.585743	Baseline
N02	22	Allergic	5964.5	Novel HDM proteins	0.82691	0.910248	SLIT 9-12 months
N02	38	Allergic	619.7	Novel HDM proteins	0.472284	0.609305	SLIT 9-12 months
N02	34	Allergic	2986.8	Novel HDM proteins	0.781901	0.656119	SLIT 9-12 months
N02	36	Allergic	320.3	Novel HDM proteins	0.545168	0.604864	SLIT 9-12 months
N02	24	Allergic	284	Novel HDM proteins	0.462451	0.624918	SLIT 9-12 months
N02	25	Allergic	7873.4	Novel HDM proteins	0.554428	0.858031	SLIT 9-12 months
N02	37	Allergic	249.3	Novel HDM proteins	0.478117	0.644595	SLIT 9-12 months
N02	26	Allergic	271.7	Novel HDM proteins	0.458718	0.599269	SLIT 9-12 months
N02	23	Allergic	5546.8	Novel HDM proteins	0.634797	0.613737	SLIT 9-12 months
N02	30	Allergic	798.4	Novel HDM proteins	0.479867	0.642632	SLIT 9-12 months
N02	29	Allergic	148.5	Novel HDM proteins	0.469333	0.618505	SLIT 9-12 months
N02	28	Allergic	2240.5	Novel HDM proteins	0.51441	0.708112	SLIT 9-12 months
N02	18	Allergic	238.5	Novel HDM proteins	0.474607	0.597313	SLIT 9-12 months
N02	21	Allergic	4853.1	Novel HDM proteins	0.451849	0.643645	SLIT 9-12 months
N02	32	Allergic	7087.2	Novel HDM proteins	0.791638	0.684711	SLIT 9-12 months
N02	33	Allergic	2683.1	Novel HDM proteins	0.714965	0.709677	SLIT 9-12 months
N02	14	Allergic	1352	Novel HDM proteins	0.521237	0.613248	SLIT 9-12 months
N02	27	Allergic	345.2	Novel HDM proteins	0.466965	0.652436	SLIT 9-12 months
N02	20	Allergic	199	Novel HDM proteins	0.488383	0.630461	SLIT 9-12 months
N02	16	Allergic	957.8	Novel HDM proteins	0.476629	0.564761	SLIT 9-12 months
N02	10	Allergic	822.5	Novel HDM proteins	0.504774	0.618151	SLIT 9-12 months
N02	11	Allergic	177.4	Novel HDM proteins	0.483432	0.593976	SLIT 9-12 months
N02	7	Allergic	1372.1	Novel HDM proteins	0.570195	0.618752	SLIT 9-12 months
N02	6	Allergic	384.6	Novel HDM proteins	0.529951	0.661251	SLIT 9-12 months
N02	2	Allergic	259.5	Novel HDM proteins	0.492258	0.607704	SLIT 9-12 months
N02	3	Allergic	11458.9	Novel HDM proteins	0.585328	0.599627	SLIT 9-12 months
N02	4	Allergic	362.9	Novel HDM proteins	0.428274	0.612452	SLIT 9-12 months
N02	9	Allergic	296.7	Novel HDM proteins	0.525666	0.604906	SLIT 9-12 months
N02	8	Allergic	260.6	Novel HDM proteins	0.490921	0.601789	SLIT 9-12 months
N02	2	Allergic	504.5	Novel HDM proteins	0.524698	0.57722	Baseline
N02	5	Allergic	565.6	Novel HDM proteins	0.498277	0.573465	Baseline
N02	5	Allergic	396.7	Novel HDM proteins	0.507478	0.611879	SLIT 9-12 months
N02	17	Allergic	303.7	Novel HDM proteins	0.468587	0.596014	SLIT 9-12 months
N02	17	Allergic	294.7	Novel HDM proteins	0.489918	0.632859	Baseline
N02	31	Allergic	846.5	Novel HDM proteins	0.450542	0.606152	SLIT 9-12 months
N02	31	Allergic	1126.6	Novel HDM proteins	0.435967	0.662014	Baseline
N02	35	Allergic	315.5	Novel HDM proteins	0.462286	0.582042	Baseline
N02	35	Allergic	646.3	Novel HDM proteins	0.513535	0.617617	SLIT 9-12 months
N02	15	Allergic	1700.1	Novel HDM proteins	0.51131	0.676037	Baseline
N02	15	Allergic	11878.7	Novel HDM proteins	0.784744	0.88287	SLIT 9-12 months
N02	13	Allergic	866.9	Novel HDM proteins	0.451849	0.628052	SLIT 9-12 months
N02	19	Allergic	11664.6	Novel HDM proteins	0.799351	0.692886	SLIT 9-12 months
N02	19	Allergic	388.4	Novel HDM proteins	0.564939	0.684277	Baseline
N02	1	Allergic	131	Novel HDM proteins	0.45924	0.606522	Baseline
N02	1	Allergic	186.4	Novel HDM proteins	0.490278	0.571709	SLIT 9-12 months
N02	13	Allergic	525.9	Novel HDM proteins	0.489773	0.624099	Baseline
N02	12	Allergic	299.7	Novel HDM proteins	0.498563	0.606686	SLIT 9-12 months
N02	33	Allergic	259.8	Novel HDM proteins	0.498309	0.613962	Baseline
N02	11	Allergic	286.9	Novel HDM proteins	0.454572	0.621962	Baseline
N02	10	Allergic	2515.5	Novel HDM proteins	0.48275	0.628115	Baseline
N02	3	Allergic	1364.8	Novel HDM proteins	0.462671	0.608748	Baseline
N02	4	Allergic	674.3	Novel HDM proteins	0.477726	0.629789	Baseline
N02	9	Allergic	317.8	Novel HDM proteins	0.500156	0.615039	Baseline
N02	8	Allergic	396	Novel HDM proteins	0.506561	0.617223	Baseline
N02	36	Allergic	372.5	Novel HDM proteins	0.514161	0.616248	Baseline
N02	34	Allergic	717.1	Novel HDM proteins	0.785827	0.648672	Baseline
N02	37	Allergic	287.9	Novel HDM proteins	0.477726	0.607013	Baseline
N02	21	Allergic	4498.6	Novel HDM proteins	0.480328	0.611955	Baseline
N02	38	Allergic	692.9	Novel HDM proteins	0.439577	0.598954	Baseline
N02	18	Allergic	302	Novel HDM proteins	0.481407	0.587428	Baseline
N02	27	Allergic	669.2	Novel HDM proteins	0.472378	0.613399	Baseline
N02	12	Allergic	371.1	Novel HDM proteins	0.480077	0.594645	Baseline
N02	26	Allergic	377.3	Novel HDM proteins	0.452428	0.608067	Baseline
N02	23	Allergic	3558.5	Novel HDM proteins	0.478333	0.646035	Baseline
N02	28	Allergic	5739.5	Novel HDM proteins	0.482508	0.601353	Baseline
N02	30	Allergic	423.9	Novel HDM proteins	0.464508	0.613286	Baseline
N03	14	Allergic	930	Novel HDM proteins	0.528005	0.720929	Baseline
N03	20	Allergic	373.2	Novel HDM proteins	0.506421	0.545817	Baseline
N03	32	Allergic	6638.6	Novel HDM proteins	0.465565	0.706598	Baseline
N03	22	Allergic	1441.5	Novel HDM proteins	0.501591	0.570367	Baseline
N03	29	Allergic	320.4	Novel HDM proteins	0.451849	0.564206	Baseline
N03	16	Allergic	234.5	Novel HDM proteins	0.540545	0.753275	Baseline
N03	24	Allergic	155.5	Novel HDM proteins	0.464454	0.570496	Baseline
N03	25	Allergic	329.8	Novel HDM proteins	0.496864	0.605282	Baseline
N03	6	Allergic	948.3	Novel HDM proteins	0.654709	0.587271	Baseline
N03	7	Allergic	336.9	Novel HDM proteins	0.491628	0.700086	Baseline
N03	22	Allergic	1541.4	Novel HDM proteins	0.57328	0.676243	SLIT 9-12 months
N03	38	Allergic	471	Novel HDM proteins	0.459182	0.53292	SLIT 9-12 months
N03	34	Allergic	1557.1	Novel HDM proteins	0.442402	0.552212	SLIT 9-12 months
N03	36	Allergic	271.2	Novel HDM proteins	0.477552	0.567479	SLIT 9-12 months
N03	24	Allergic	267.6	Novel HDM proteins	0.447986	0.62094	SLIT 9-12 months
N03	25	Allergic	265.8	Novel HDM proteins	0.436132	0.519387	SLIT 9-12 months
N03	37	Allergic	124.7	Novel HDM proteins	0.45866	0.574878	SLIT 9-12 months
N03	26	Allergic	129.3	Novel HDM proteins	0.447088	0.565449	SLIT 9-12 months
N03	23	Allergic	3460	Novel HDM proteins	0.575147	0.67221	SLIT 9-12 months
N03	30	Allergic	423.9	Novel HDM proteins	0.427902	0.584023	SLIT 9-12 months
N03	29	Allergic	261.5	Novel HDM proteins	0.448804	0.559548	SLIT 9-12 months
N03	28	Allergic	483.4	Novel HDM proteins	0.516027	0.6475	SLIT 9-12 months
N03	18	Allergic	1918.4	Novel HDM proteins	0.515248	0.69145	SLIT 9-12 months
N03	21	Allergic	2027.8	Novel HDM proteins	0.470413	0.583368	SLIT 9-12 months
N03	32	Allergic	6349.3	Novel HDM proteins	0.507451	0.627074	SLIT 9-12 months
N03	33	Allergic	332.7	Novel HDM proteins	0.455005	0.638144	SLIT 9-12 months
N03	14	Allergic	4425.3	Novel HDM proteins	0.617318	0.900456	SLIT 9-12 months
N03	27	Allergic	1090.8	Novel HDM proteins	0.497607	0.607784	SLIT 9-12 months
N03	20	Allergic	445.1	Novel HDM proteins	0.47378	0.597681	SLIT 9-12 months
N03	16	Allergic	474.3	Novel HDM proteins	0.652861	0.864955	SLIT 9-12 months
N03	10	Allergic	2323.6	Novel HDM proteins	0.492119	0.592082	SLIT 9-12 months
N03	11	Allergic	373.4	Novel HDM proteins	0.486394	0.574082	SLIT 9-12 months
N03	7	Allergic	1506.7	Novel HDM proteins	0.538053	0.863312	SLIT 9-12 months
N03	6	Allergic	1529.1	Novel HDM proteins	0.629661	0.823617	SLIT 9-12 months
N03	2	Allergic	581.1	Novel HDM proteins	0.478805	0.556846	SLIT 9-12 months
N03	3	Allergic	6702.4	Novel HDM proteins	0.470315	0.545642	SLIT 9-12 months
N03	4	Allergic	728.1	Novel HDM proteins	0.451329	0.561371	SLIT 9-12 months
N03	9	Allergic	349.6	Novel HDM proteins	0.467629	0.577809	SLIT 9-12 months
N03	8	Allergic	285.3	Novel HDM proteins	0.481776	0.581258	SLIT 9-12 months
N03	2	Allergic	551.6	Novel HDM proteins	0.425138	0.533841	Baseline
N03	5	Allergic	1457.8	Novel HDM proteins	0.472331	0.543957	Baseline
N03	5	Allergic	2805.7	Novel HDM proteins	0.490992	0.591984	SLIT 9-12 months
N03	17	Allergic	9348.7	Novel HDM proteins	0.440121	0.551236	SLIT 9-12 months
N03	17	Allergic	13417.5	Novel HDM proteins	0.489118	0.556694	Baseline
N03	31	Allergic	482.3	Novel HDM proteins	0.410221	0.555383	SLIT 9-12 months
N03	31	Allergic	241.9	Novel HDM proteins	0.428828	0.617079	Baseline
N03	35	Allergic	284.1	Novel HDM proteins	0.442253	0.584834	Baseline
N03	35	Allergic	313.7	Novel HDM proteins	0.454386	0.591292	SLIT 9-12 months
N03	15	Allergic	343	Novel HDM proteins	0.291703	0.574451	Baseline
N03	15	Allergic	401.7	Novel HDM proteins	0.479951	0.596805	SLIT 9-12 months
N03	13	Allergic	523.1	Novel HDM proteins	0.425623	0.590243	SLIT 9-12 months
N03	19	Allergic	1022	Novel HDM proteins	0.46289	0.606317	SLIT 9-12 months
N03	19	Allergic	354.4	Novel HDM proteins	0.472614	0.576327	Baseline
N03	1	Allergic	569.5	Novel HDM proteins	0.472896	0.580807	Baseline
N03	1	Allergic	392.9	Novel HDM proteins	0.50144	0.516027	SLIT 9-12 months
N03	13	Allergic	408.5	Novel HDM proteins	0.458074	0.590243	Baseline
N03	12	Allergic	6724.1	Novel HDM proteins	0.507146	0.59388	SLIT 9-12 months
N03	33	Allergic	174.9	Novel HDM proteins	0.475017	0.566199	Baseline
N03	11	Allergic	265.4	Novel HDM proteins	0.463271	0.607704	Baseline
N03	10	Allergic	7817.2	Novel HDM proteins	0.460668	0.561082	Baseline
N03	3	Allergic	6735	Novel HDM proteins	0.454136	0.561227	Baseline
N03	4	Allergic	576.1	Novel HDM proteins	0.465931	0.579091	Baseline
N03	9	Allergic	191.7	Novel HDM proteins	0.482102	0.569914	Baseline
N03	8	Allergic	475.8	Novel HDM proteins	0.484224	0.562943	Baseline
N03	36	Allergic	382.7	Novel HDM proteins	0.469973	0.577809	Baseline
N03	34	Allergic	1252	Novel HDM proteins	0.486165	0.568805	Baseline
N03	37	Allergic	248.8	Novel HDM proteins	0.487752	0.592278	Baseline
N03	21	Allergic	1918.7	Novel HDM proteins	0.453193	0.583149	Baseline
N03	38	Allergic	390.4	Novel HDM proteins	0.336601	0.584294	Baseline
N03	18	Allergic	118.6	Novel HDM proteins	0.418375	0.589383	Baseline
N03	27	Allergic	781.1	Novel HDM proteins	0.471042	0.591391	Baseline
N03	12	Allergic	470.7	Novel HDM proteins	0.480911	0.601615	Baseline
N03	26	Allergic	310.5	Novel HDM proteins	0.464561	0.588463	Baseline
N03	23	Allergic	6205.9	Novel HDM proteins	0.437997	0.622367	Baseline
N03	28	Allergic	921.5	Novel HDM proteins	0.470898	0.574389	Baseline
N03	30	Allergic	449.8	Novel HDM proteins	0.47488	0.592474	Baseline
N04	14	Allergic	3079.7	Novel HDM proteins	0.522608	0.641129	Baseline
N04	20	Allergic	1210.9	Novel HDM proteins	0.509942	0.642632	Baseline
N04	32	Allergic	1009.7	Novel HDM proteins	0.522191	0.607298	Baseline
N04	22	Allergic	1502.2	Novel HDM proteins	0.524973	0.602223	Baseline
N04	29	Allergic	391.6	Novel HDM proteins	0.515517	0.623271	Baseline
N04	16	Allergic	591.1	Novel HDM proteins	0.51796	0.615883	Baseline
N04	24	Allergic	499.6	Novel HDM proteins	0.527783	0.620148	Baseline
N04	25	Allergic	1776.8	Novel HDM proteins	0.515444	0.625794	Baseline
N04	6	Allergic	495.2	Novel HDM proteins	0.519055	0.686044	Baseline
N04	7	Allergic	478.2	Novel HDM proteins	0.516341	0.61581	Baseline
N04	22	Allergic	1018.5	Novel HDM proteins	0.504283	0.578802	SLIT 9-12 months
N04	38	Allergic	383.4	Novel HDM proteins	0.502431	0.603128	SLIT 9-12 months
N04	34	Allergic	1473.8	Novel HDM proteins	0.531478	0.592523	SLIT 9-12 months
N04	36	Allergic	248.8	Novel HDM proteins	0.504486	0.605573	SLIT 9-12 months
N04	24	Allergic	547.7	Novel HDM proteins	0.52408	0.632177	SLIT 9-12 months
N04	25	Allergic	1671.9	Novel HDM proteins	0.517748	0.657476	SLIT 9-12 months
N04	37	Allergic	457.5	Novel HDM proteins	0.50138	0.618787	SLIT 9-12 months
N04	26	Allergic	1090.4	Novel HDM proteins	0.538621	0.612032	SLIT 9-12 months
N04	23	Allergic	838.6	Novel HDM proteins	0.601192	0.64651	SLIT 9-12 months
N04	30	Allergic	4452.5	Novel HDM proteins	0.576052	0.667504	SLIT 9-12 months
N04	29	Allergic	332.6	Novel HDM proteins	0.501349	0.616102	SLIT 9-12 months
N04	28	Allergic	848.9	Novel HDM proteins	0.59902	0.677673	SLIT 9-12 months
N04	18	Allergic	302.5	Novel HDM proteins	0.491769	0.599627	SLIT 9-12 months
N04	21	Allergic	1637.5	Novel HDM proteins	0.514682	0.648015	SLIT 9-12 months
N04	32	Allergic	720.5	Novel HDM proteins	0.510472	0.607339	SLIT 9-12 months
N04	33	Allergic	1465.4	Novel HDM proteins	0.498246	0.626979	SLIT 9-12 months
N04	14	Allergic	3031.4	Novel HDM proteins	0.510022	0.608026	SLIT 9-12 months
N04	27	Allergic	411.9	Novel HDM proteins	0.513409	0.623603	SLIT 9-12 months
N04	20	Allergic	2131.3	Novel HDM proteins	0.512903	0.631248	SLIT 9-12 months
N04	16	Allergic	809.9	Novel HDM proteins	0.525478	0.618893	SLIT 9-12 months
N04	10	Allergic	353	Novel HDM proteins	0.522059	0.623171	SLIT 9-12 months
N04	11	Allergic	443	Novel HDM proteins	0.52577	0.646758	SLIT 9-12 months
N04	7	Allergic	565.1	Novel HDM proteins	0.53503	0.6508	SLIT 9-12 months
N04	6	Allergic	611	Novel HDM proteins	0.548373	0.761954	SLIT 9-12 months
N04	2	Allergic	11859.6	Novel HDM proteins	0.521416	0.648234	SLIT 9-12 months
N04	3	Allergic	580	Novel HDM proteins	0.453193	0.594455	SLIT 9-12 months
N04	4	Allergic	1308.8	Novel HDM proteins	0.509969	0.610952	SLIT 9-12 months
N04	9	Allergic	552.4	Novel HDM proteins	0.473595	0.620356	SLIT 9-12 months
N04	8	Allergic	1603.8	Novel HDM proteins	0.527071	0.63283	SLIT 9-12 months
N04	2	Allergic	12135.5	Novel HDM proteins	0.512394	0.60436	Baseline
N04	5	Allergic	439.8	Novel HDM proteins	0.510997	0.60218	Baseline
N04	5	Allergic	445.9	Novel HDM proteins	0.530341	0.597681	SLIT 9-12 months
N04	17	Allergic	1816.1	Novel HDM proteins	0.520563	0.602483	SLIT 9-12 months
N04	17	Allergic	2790.7	Novel HDM proteins	0.524698	0.619975	Baseline
N04	31	Allergic	1167.5	Novel HDM proteins	0.495817	0.618222	SLIT 9-12 months
N04	31	Allergic	1495.3	Novel HDM proteins	0.48842	0.633828	Baseline
N04	35	Allergic	314.3	Novel HDM proteins	0.491417	0.600517	Baseline
N04	35	Allergic	482.7	Novel HDM proteins	0.503467	0.617366	SLIT 9-12 months
N04	15	Allergic	552.2	Novel HDM proteins	0.489701	0.608348	Baseline
N04	15	Allergic	768.8	Novel HDM proteins	0.523844	0.652412	SLIT 9-12 months
N04	13	Allergic	593.3	Novel HDM proteins	0.504283	0.63675	SLIT 9-12 months
N04	19	Allergic	1785.6	Novel HDM proteins	0.543901	0.652297	SLIT 9-12 months
N04	19	Allergic	1097.1	Novel HDM proteins	0.524677	0.591885	Baseline
N04	1	Allergic	354.8	Novel HDM proteins	0.516003	0.618998	Baseline
N04	1	Allergic	356.9	Novel HDM proteins	0.593855	0.616538	SLIT 9-12 months
N04	13	Allergic	333	Novel HDM proteins	0.518568	0.654693	Baseline
N04	12	Allergic	944.9	Novel HDM proteins	0.600352	0.634641	SLIT 9-12 months
N04	33	Allergic	847.4	Novel HDM proteins	0.530282	0.640728	Baseline
N04	11	Allergic	393.5	Novel HDM proteins	0.515419	0.642161	Baseline
N04	10	Allergic	641.2	Novel HDM proteins	0.517251	0.6349	Baseline
N04	3	Allergic	599.4	Novel HDM proteins	0.510551	0.640915	Baseline
N04	4	Allergic	1349.8	Novel HDM proteins	0.510944	0.623404	Baseline
N04	9	Allergic	524.6	Novel HDM proteins	0.499816	0.635101	Baseline
N04	8	Allergic	2056.2	Novel HDM proteins	0.519607	0.609463	Baseline
N04	36	Allergic	424.8	Novel HDM proteins	0.513106	0.62482	Baseline
N04	34	Allergic	960.3	Novel HDM proteins	0.522411	0.619208	Baseline
N04	37	Allergic	605.4	Novel HDM proteins	0.497831	0.648962	Baseline
N04	21	Allergic	1892.1	Novel HDM proteins	0.529755	0.634467	Baseline
N04	38	Allergic	574.1	Novel HDM proteins	0.484382	0.601789	Baseline
N04	18	Allergic	467.9	Novel HDM proteins	0.49302	0.627106	Baseline
N04	27	Allergic	441.8	Novel HDM proteins	0.521371	0.628334	Baseline
N04	12	Allergic	1082.7	Novel HDM proteins	0.553207	0.632652	Baseline
N04	26	Allergic	1696	Novel HDM proteins	0.506533	0.637394	Baseline
N04	23	Allergic	684.7	Novel HDM proteins	0.529144	0.615774	Baseline
N04	28	Allergic	755.4	Novel HDM proteins	0.539421	0.636918	Baseline
N04	30	Allergic	2993.1	Novel HDM proteins	0.560767	0.65572	Baseline
N05	14	Allergic	9036.6	Novel HDM proteins	0.557399	0.676175	Baseline
N05	20	Allergic	1944	Novel HDM proteins	0.569312	0.670031	Baseline
N05	32	Allergic	4310.9	Novel HDM proteins	0.547781	0.65467	Baseline
N05	22	Allergic	939.1	Novel HDM proteins	0.550678	0.662972	Baseline
N05	29	Allergic	1332.7	Novel HDM proteins	0.550678	0.676672	Baseline
N05	16	Allergic	1694.1	Novel HDM proteins	0.529302	0.657758	Baseline
N05	24	Allergic	844	Novel HDM proteins	0.554145	0.682819	Baseline
N05	25	Allergic	595.6	Novel HDM proteins	0.543901	0.666094	Baseline
N05	6	Allergic	511.5	Novel HDM proteins	0.629102	0.670936	Baseline
N05	7	Allergic	745.1	Novel HDM proteins	0.537984	0.660752	Baseline
N05	22	Allergic	715.4	Novel HDM proteins	0.531459	0.658897	SLIT 9-12 months
N05	38	Allergic	622.3	Novel HDM proteins	0.631501	0.661106	SLIT 9-12 months
N05	34	Allergic	1698.8	Novel HDM proteins	0.516173	0.641368	SLIT 9-12 months
N05	36	Allergic	1806.4	Novel HDM proteins	0.575713	0.648889	SLIT 9-12 months
N05	24	Allergic	796.4	Novel HDM proteins	0.554724	0.657411	SLIT 9-12 months
N05	25	Allergic	565.3	Novel HDM proteins	0.524528	0.659322	SLIT 9-12 months
N05	37	Allergic	697.6	Novel HDM proteins	0.515419	0.667101	SLIT 9-12 months
N05	26	Allergic	342.2	Novel HDM proteins	0.494786	0.657303	SLIT 9-12 months
N05	23	Allergic	3498.5	Novel HDM proteins	0.529598	0.648259	SLIT 9-12 months
N05	30	Allergic	13463.6	Novel HDM proteins	0.560938	0.771318	SLIT 9-12 months
N05	29	Allergic	974.9	Novel HDM proteins	0.508082	0.646684	SLIT 9-12 months
N05	28	Allergic	1220.6	Novel HDM proteins	0.550664	0.713982	SLIT 9-12 months
N05	18	Allergic	495.4	Novel HDM proteins	0.5341	0.66226	SLIT 9-12 months
N05	21	Allergic	707.6	Novel HDM proteins	0.550092	0.679244	SLIT 9-12 months
N05	32	Allergic	5067.2	Novel HDM proteins	0.533898	0.657996	SLIT 9-12 months
N05	33	Allergic	4406.4	Novel HDM proteins	0.543122	0.687535	SLIT 9-12 months
N05	14	Allergic	8290.8	Novel HDM proteins	0.535821	0.670198	SLIT 9-12 months
N05	27	Allergic	524.7	Novel HDM proteins	0.558229	0.675119	SLIT 9-12 months
N05	20	Allergic	1466.8	Novel HDM proteins	0.557373	0.666502	SLIT 9-12 months
N05	16	Allergic	821.2	Novel HDM proteins	0.536462	0.667906	SLIT 9-12 months
N05	10	Allergic	1010.1	Novel HDM proteins	0.551457	0.648088	SLIT 9-12 months
N05	11	Allergic	512.1	Novel HDM proteins	0.55467	0.673979	SLIT 9-12 months
N05	7	Allergic	1705.5	Novel HDM proteins	0.549398	0.690017	SLIT 9-12 months
[truncated: 1,411 more rows]

## Sheet: Figure6ABCD
sample_pair	Sum of IgE MFI (micro array)	IgE to Der p extract (kUA/L)	Sum of IgG4 MFI (micro array)	IgG4 to Der p extract (mgA/L)	sample_time	group
[truncated: 116 more rows]

[truncated: 1 more sheets: Figure6E ]
